# Supplementary material for: A FnWRKY17–FnFLA16 regulatory module controls leaf curling in Fragaria nilgerrensis
Source: Front Plant Sci. 2026 Jun 23;17:1837692. doi: 10.3389/fpls.2026.1837692 (PMC13337782; doi:10.3389/fpls.2026.1837692)
Supplement: Supplementary Table 1 — Primers used in the experiment. [file Table1.xlsx]

## Sheet: Sheet1
Supporting Information-Table S1. Primers used in this study.
Primer name	Sequence (5’-3’)	Purpose
Ex-FLA16-F	AGTCTCCGCTCCATTACCGC	Gene expression
Ex-FLA16-R	CGTAGATGGGCAGAACGGGT
Ex-FLA15-F	CCTCCGATCAGTGGCCCAAA
Ex-FLA15-R	TTCCGTGGATGAGACCGTCG
Ex-FLA12-F	CTCCCACTGCACCGGAATCT
Ex-FLA12-R	ACAGGCGGATGAGGAGGTTG
Ex-FLA10-F	AACCTTCGCCGGACTACTCG
Ex-FLA10-R	AGTGCTGATGGGGTCCTTGG
Ex-FLA4-F	ATCGTCCAGGCCAAGGTGAC
Ex-FLA4-R	GGTGGCTCAGAAATTGGCGG
Ex-FLA2-F	ACCATGTTCCAGTCCACCGG
Ex-FLA2-R	TAGGTTCACGTCGCTTGGGC
Ex-ZHD9-F	CCAGCCAAGCCCATCTCCTT
Ex-ZHD9-R	ACAGGCGTCACGGGTATGTT
Ex-WRKY17-F	GTCTCCTGCAAGCTCTCCGT
Ex-WRKY17-R	CGCTCGCTCCACATGTTTCC
Ex-GRAS-scarecrow-F	ACGCCGAGTCTCAGAACCAG
Ex-GRAS-scarecrow-R	CGTCGTTTTGAGGTGCAGGG
Ex-DELLA-GAI-F	GCCATGCAACCGGACAAGAC
Ex-DELLA-GAI-R	TCCACACGATACCCTTCCGC
Ex-PTI6-F	ACCGTTGTTGCTGAGGAGGT
Ex-PTI6-R	TGTTGTTCGCCGGGACCATT
Ex-ERF-DREB-F	GCAACTGGGGCAAATGGGTC
Ex-ERF-DREB-R	TCGAACTGGTGCATTTGGGC
Ex-CESA1-F	TGCTTCCTGCGTTTTGCCTT
Ex-CESA1-R	TGGCGTCGGATGTGAATGGA
Ex-CESA2-F	GGCGGTTCTTGGCCTGTTTT
Ex-CESA2-R	CCCTCTTCATGGCTCGACGT
Ex-CESA3-F	GCGCAATGCCTATGCTCTGT
Ex-CESA3-R	CGCCTTTGCAACAAGCCCAT
Ex-CESA4-F	CTCGTGAGAAGCGTCCTGGA
Ex-CESA4-R	TGGTCCCCTCCCTTTCCTCA
Ex-CESA5-F	ACAACAGCAAGGCCCTCAGA
Ex-CESA5-R	CAGCGCTAACGTCCTGAGGA
Ex-CESA7-F	GGCCTTGTCCGAAACAGCAG
Ex-CESA7-R	AGCACATGGCCTCTCTTGCA
Ex-CESA8-F	CCTGTTCTTGGTGTGGCTGC
Ex-CESA8-R	TGTATGCCATGCGCTGAAGC
FnFLA16-OE-F	ttgatacatatgcccgtcgacATGGATTTCCGCGTCCCTG	Overexpression
FnFLA16-OE-R	gttgattcagaattcggatccCTACGGAAACATAGTCGCAGCA
FnZHD9-OE-F	ttgatacatatgcccgtcgacATGGATATAGCGCCTTCCATCA
FnZHD9-OE-R	gttgattcagaattcggatccTCAAGAAGAAGATGACGAACCACC
FnWRKY17-OE-F	ttgatacatatgcccgtcgacATGGCGGTGGAGATGATGAG
FnWRKY17-OE-R	gttgattcagaattcggatccTCAGGCTGACTCAAATACCAACC
FnFLA16-TRV-F	agaaggcctccatggggatccAGCGGGTGGGCCATTCGTCGG	VIGS
FnFLA16-TRV-R	cgtgagctcggtaccggatccTCGTCGGCCGCTCAGATCAA
FnWRKY17-TRV-F	agaaggcctccatggggatccTTTTCCTTCTCTTGGAGCAATGGC
FnWRKY17-TRV-R	cgtgagctcggtaccggatccAGGCTCCGGAGGCTAATTTTGCTC
FnFLA16-GFP-F	ACTATTTACAATTACGGATCCatggatttccgcgtccctggc	Subcellular localization
FnFLA16-GFP-R	TCCTCGCCCTTGCTCACCATagatcctcctccagatcctcctc
FnWRKY17-GFP-F	ttgatacatatgcccgtcgacATGGCGGTGGAGATGATGAG
FnWRKY17-GFP-R	caccatagatcttaaggatccGGCTGACTCAAATACCAACCC
FnFLA16-LUC-F	gtcgacggtatcgataagcttGATATTGGTTTTTAGTGGTCGTATATCC	LUC
FnFLA16-LUC-R	caggaattcgatatcaagcttGGCGAGCGTACAATGCGG
FnFLA16-GUS-F	gccaagcttgcatgcctgcagGATATTGGTTTTTAGTGGTCGTATATCC	GUS
FnFLA16-GUS-R	tgtgattgtgatgtatctagaGGCGAGCGTACAATGCGG
FnFLA16-pAbAi-F	aaatgatgaattgaaaagcttGATATTGGTTTTTAGTGGTCGTATATCC	Yeast one-hybrid
FnFLA16-pAbAi-R	agcacatgcctcgaggtcgacGGCGAGCGTACAATGCGG
FnWRKY17-pGADT7-F	gccatggaggccagtgaattcATGGCGGTGGAGATGATGAG
FnWRKY17-pGADT7-R	cagctcgagctcgatggatccTCAGGCTGACTCAAATACCAACC
FnZHD9-pGADT7-F	gccatggaggccagtgaattcATGGATATAGCGCCTTCCATCA
FnZHD9-pGADT7-R	cagctcgagctcgatggatccTCAAGAAGAAGATGACGAACCACC
