# Supplementary material for: A FnWRKY17–FnFLA16 regulatory module controls leaf curling in Fragaria nilgerrensis
Source: Front Plant Sci. 2026 Jun 23;17:1837692. doi: 10.3389/fpls.2026.1837692 (PMC13337782; doi:10.3389/fpls.2026.1837692)
Supplement: Supplementary Table 2 — Summary of the sequencing and mapping of 6 samples. [file Table2.xlsx]

## Sheet: Sheet1
Sample	Raw Data		Valid Data		Valid Ratio(reads)	Q20%	Q30%	GC content%	Mapped reads
	Read	Base	Read	Base
CL_1	34108532	5.12G	33361942	5.00G	97.81	99.98	98.32	45.5	29154411(76.44%)
CL_2	43441374	6.52G	42491978	6.37G	97.81	99.98	97.79	45.5	30072824(76.21%)
CL_3	42378150	6.36G	41353234	6.20G	97.58	99.98	97.88	45.5	30443818(76.50%)
WT_1	38537282	5.78G	37602380	5.64G	97.57	99.98	97.53	45.5	28514488(75.83%)
WT_2	39777756	5.97G	38497662	5.77G	96.78	99.99	97.88	43	29126583(75.66%)
WT_3	39817832	5.97G	38335398	5.75G	96.28	99.99	97.81	43.5	29080044(75.86%)
