# Supplementary material for: A FnWRKY17–FnFLA16 regulatory module controls leaf curling in Fragaria nilgerrensis
Source: Front Plant Sci. 2026 Jun 23;17:1837692. doi: 10.3389/fpls.2026.1837692 (PMC13337782; doi:10.3389/fpls.2026.1837692)
Supplement: Supplementary Table 3 — Key DEGs in cl mutant. [file Table3.xlsx]

## Sheet: up 2422
gene_name	CL	WT	fc	log2
FvesChr1G00279710	118.529	33.1271	3.57802	1.83916	1.83916
FvesChr1G00279930	0.095035	0.0284045	3.34577	1.74234	1.74234
FvesChr1G00280080	0.007796	0.0021535	3.62015	1.85605	1.85605
FvesChr1G00280360	14.3719	0.730582	19.6718	4.29806	4.29806
FvesChr1G00280400	12.045	4.70254	2.56138	1.35692	1.35692
FvesChr1G00280450	0.0354707	0.0114085	3.10914	1.63652	1.63652
FvesChr1G00280670	1.333	0.5858	2.27551	1.18619	1.18619
FvesChr1G00280730	0.347954	0.139657	2.49148	1.317	1.317
FvesChr1G00280920	0.79761	0.0129005	61.8279	5.95019	5.95019
FvesChr1G00280980	48.2506	4.85358	9.94125	3.31343	3.31343
FvesChr1G00281030	47.6121	2.70729	17.5866	4.13641	4.13641
FvesChr1G00281050	16.4852	0.552988	29.8112	4.89778	4.89778
FvesChr1G00281180	11.3588	1.33775	8.49096	3.08593	3.08593
FvesChr1G00281290	230.748	6.77829	34.0421	5.08925	5.08925
FvesChr1G00281450	14.2283	0.072636	195.884	7.61386	7.61386
FvesChr1G00281510	1.90142	0.548616	3.46585	1.79321	1.79321
FvesChr1G00282310	1.07382	0.291397	3.68506	1.88169	1.88169
FvesChr1G00282660	15.9883	7.19151	2.22322	1.15265	1.15265
FvesChr1G00282860	0.558989	0.266914	2.09426	1.06644	1.06644
FvesChr1G00282900	0.29367	0.0218165	13.4609	3.75071	3.75071
FvesChr1G00283240	5.17558	2.05062	2.52391	1.33566	1.33566
FvesChr1G00283280	0.890238	0.429689	2.07182	1.0509	1.0509
FvesChr1G00283360	0.929483	0.447806	2.07564	1.05355	1.05355
FvesChr1G00283810	3.75523	0.041544	90.3916	6.49812	6.49812
FvesChr1G00283940	140.311	19.139	7.33114	2.87404	2.87404
FvesChr1G00284020	28.3227	6.12425	4.62468	2.20935	2.20935
FvesChr1G00284060	10.0885	3.63583	2.77475	1.47236	1.47236
FvesChr1G00284850	224.253	47.9042	4.68128	2.2269	2.2269
FvesChr1G00284990	6.06869	2.7221	2.22941	1.15666	1.15666
FvesChr1G00285150	2.48504	0.205774	12.0765	3.59413	3.59413
FvesChr1G00285180	18.3097	8.68349	2.10857	1.07626	1.07626
FvesChr1G00285340	16.2047	0.56507	28.6774	4.84184	4.84184
FvesChr1G00285590	357.759	166.08	2.15413	1.10711	1.10711
FvesChr1G00285630	0.190494	0.025861	7.36607	2.8809	2.8809
FvesChr1G00285740	0.507616	0.241218	2.10439	1.0734	1.0734
FvesChr1G00285810	1.20928	0.028298	42.7337	5.4173	5.4173
FvesChr1G00285850	12.562	2.24109	5.60531	2.48679	2.48679
FvesChr1G00286000	13.3462	1.99795	6.67998	2.73984	2.73984
FvesChr1G00286160	48.4996	23.9134	2.02813	1.02015	1.02015
FvesChr1G00286360	0.00403	8.7e-05	46.3218	5.53362	5.53362
FvesChr1G00286370	16.4505	6.2072	2.65023	1.40612	1.40612
FvesChr1G00286490	0.675918	0.100071	6.75442	2.75583	2.75583
FvesChr1G00286610	1.46094	0.218536	6.68513	2.74096	2.74096
FvesChr1G00286710	147.194	58.4059	2.52019	1.33353	1.33353
FvesChr1G00286750	24.4946	10.9323	2.24057	1.16387	1.16387
FvesChr1G00286760	26.3351	6.98846	3.76836	1.91394	1.91394
FvesChr1G00286910	5.33633	1.60732	3.32001	1.73119	1.73119
FvesChr1G00287320	7.21641	2.26761	3.18239	1.67011	1.67011
FvesChr1G00287550	17.958	1.02414	17.5347	4.13214	4.13214
FvesChr1G00287670	7.82043	2.10076	3.72267	1.89634	1.89634
FvesChr1G00287680	4.09564	0.183914	22.2694	4.47699	4.47699
FvesChr1G00287840	2.59346	0.974294	2.66188	1.41245	1.41245
FvesChr1G00287930	0.82554	0.346593	2.38187	1.25209	1.25209
FvesChr1G00288030	14.0721	6.9407	2.02747	1.01968	1.01968
FvesChr1G00288080	0.084319	0.0035105	24.0191	4.58611	4.58611
FvesChr1G00288170	20.7567	7.51486	2.76208	1.46576	1.46576
FvesChr1G00288270	0.0510053	0.020426	2.49708	1.32024	1.32024
FvesChr1G00288570	1.41334	0.641868	2.20191	1.13875	1.13875
FvesChr1G00288670	38.4817	1.13961	33.7674	5.07756	5.07756
FvesChr1G00288780	7.37525	1.72948	4.26443	2.09235	2.09235
FvesChr1G00288800	4.6245	1.82865	2.52891	1.33852	1.33852
FvesChr1G00289070	243.73	109.916	2.21742	1.14888	1.14888
FvesChr1G00289120	300.259	144.617	2.07624	1.05397	1.05397
FvesChr1G00289160	32.0007	3.36801	9.50134	3.24813	3.24813
FvesChr1G00289170	9.75917	1.05203	9.27652	3.21358	3.21358
FvesChr1G00289420	2.33287	0.594999	3.9208	1.97115	1.97115
FvesChr1G00289740	74.988	36.4463	2.05749	1.04089	1.04089
FvesChr1G00289800	0.859339	0.194983	4.40725	2.13988	2.13988
FvesChr1G00289880	0.217121	0.05359	4.05153	2.01847	2.01847
FvesChr1G00290120	372.079	164.56	2.26106	1.177	1.177
FvesChr1G00290180	118.312	7.50214	15.7704	3.97915	3.97915
FvesChr1G00290190	2.55413	0.904523	2.82374	1.49761	1.49761
FvesChr1G00290270	3.49428	0.766594	4.55819	2.18846	2.18846
FvesChr1G00290660	0.00211167	0.000864	2.44406	1.28928	1.28928
FvesChr1G00290700	1.40986	0.238111	5.92101	2.56584	2.56584
FvesChr1G00290730	2.00588	0.275786	7.27333	2.86262	2.86262
FvesChr1G00291040	1.73928	0.455675	3.81694	1.93242	1.93242
FvesChr1G00291140	11.1488	5.01313	2.22392	1.15311	1.15311
FvesChr1G00291170	48.5158	19.9382	2.43331	1.28292	1.28292
FvesChr1G00291380	25.3999	0.29676	85.5907	6.41938	6.41938
FvesChr1G00291480	0.242766	0.056358	4.30758	2.10688	2.10688
FvesChr1G00291490	1.72645	0.766449	2.25253	1.17154	1.17154
FvesChr1G00291970	2.08087	0.773124	2.69151	1.42842	1.42842
FvesChr1G00292270	14.3895	7.10459	2.02537	1.01819	1.01819
FvesChr1G00292500	0.002277	8.8e-05	25.875	4.69349	4.69349
FvesChr1G00292680	38.2647	17.723	2.15904	1.11039	1.11039
FvesChr1G00292730	346.778	96.2043	3.6046	1.84984	1.84984
FvesChr1G00292840	0.000417333	1.6e-05	26.0833	4.70506	4.70506
FvesChr1G00293000	0.0409523	0.0034235	11.9621	3.5804	3.5804
FvesChr1G00293020	151.491	72.721	2.08318	1.05878	1.05878
FvesChr1G00293230	2.44971	0.726654	3.37122	1.75327	1.75327
FvesChr1G00293240	1.25192	0.205018	6.10638	2.61032	2.61032
FvesChr1G00293250	23.1691	1.02631	22.5751	4.49666	4.49666
FvesChr1G00293300	4.66831	0.058669	79.5704	6.31416	6.31416
FvesChr1G00293390	0.22874	0.0912985	2.5054	1.32504	1.32504
FvesChr1G00293570	35.7707	15.44	2.31676	1.21211	1.21211
FvesChr1G00293630	82.0481	15.7954	5.19443	2.37697	2.37697
FvesChr1G00293650	0.062131	0.0261665	2.37445	1.24759	1.24759
FvesChr1G00293800	25.8423	6.15715	4.19712	2.0694	2.0694
FvesChr1G00293820	66.5713	27.4417	2.42592	1.27853	1.27853
FvesChr1G00293870	1.01446	0.3739	2.71317	1.43998	1.43998
FvesChr1G00294150	13.4744	2.82076	4.77687	2.25606	2.25606
FvesChr1G00294270	0.739453	0.243293	3.03935	1.60376	1.60376
FvesChr1G00294440	0.122566	0.052305	2.34329	1.22853	1.22853
FvesChr1G00294610	0.880396	0.222259	3.96112	1.98591	1.98591
FvesChr1G00294900	16.8214	7.73669	2.17424	1.12051	1.12051
FvesChr1G00294940	10.8874	3.22637	3.3745	1.75467	1.75467
FvesChr1G00295110	84.6685	22.7506	3.72159	1.89592	1.89592
FvesChr1G00295120	4.12159	0.516864	7.97422	2.99534	2.99534
FvesChr1G00295130	9.92954	1.16224	8.54344	3.09482	3.09482
FvesChr1G00295140	91.1829	32.7536	2.7839	1.47711	1.47711
FvesChr1G00295150	0.286744	0.0516045	5.55657	2.47419	2.47419
FvesChr1G00295330	18.3584	6.58327	2.78865	1.47957	1.47957
FvesChr1G00295510	23.5945	9.46903	2.49175	1.31716	1.31716
FvesChr1G00295770	10.4704	3.7936	2.76002	1.46468	1.46468
FvesChr1G00295980	22.6388	3.9304	5.75992	2.52605	2.52605
FvesChr1G00296060	0.114938	0.0196125	5.86045	2.55101	2.55101
FvesChr1G00296190	2.43231	0.530076	4.58861	2.19806	2.19806
FvesChr1G00296210	9.92248	0.943891	10.5123	3.39401	3.39401
FvesChr1G00296540	45.454	1.60267	28.3615	4.82586	4.82586
FvesChr1G00296560	0.356452	0.0859085	4.14921	2.05284	2.05284
FvesChr1G00296580	25.4228	3.32551	7.64478	2.93448	2.93448
FvesChr1G00296700	70.5112	4.00076	17.6244	4.13951	4.13951
FvesChr1G00296760	0.134872	0.0274185	4.91903	2.29837	2.29837
FvesChr1G00296960	1.25435	0.359935	3.48494	1.80114	1.80114
FvesChr1G00296970	9.03742	0.771367	11.7161	3.55042	3.55042
FvesChr1G00296980	2.20505	0.312752	7.05047	2.81772	2.81772
FvesChr1G00297270	6.0114	1.15306	5.21344	2.38224	2.38224
FvesChr1G00297500	0.446356	0.187833	2.37634	1.24874	1.24874
FvesChr1G00297810	54.1899	24.9665	2.17051	1.11803	1.11803
FvesChr1G00298210	1.69859	0.718016	2.36566	1.24225	1.24225
FvesChr1G00298360	13.841	4.19482	3.29954	1.72226	1.72226
FvesChr1G00298370	0.383108	0.109254	3.50658	1.81007	1.81007
FvesChr1G00298400	25.5222	7.3834	3.4567	1.78939	1.78939
FvesChr1G00298430	8.96052	0.868693	10.3149	3.36666	3.36666
FvesChr1G00298570	4.72711	0.912134	5.18248	2.37364	2.37364
FvesChr1G00298920	0.569418	0.055309	10.2952	3.3639	3.3639
FvesChr1G00298980	43.6715	20.9357	2.08598	1.06072	1.06072
FvesChr1G00299030	32.091	7.3521	4.36488	2.12594	2.12594
FvesChr1G00299340	3.94649	1.84538	2.13858	1.09665	1.09665
FvesChr1G00299370	48.8084	5.79658	8.42021	3.07386	3.07386
FvesChr1G00299590	27.8551	1.48677	18.7353	4.22768	4.22768
FvesChr1G00299700	32.6978	4.22682	7.7358	2.95155	2.95155
FvesChr1G00299730	69.4035	9.23521	7.51509	2.90979	2.90979
FvesChr1G00299770	24.2341	8.42717	2.87571	1.52392	1.52392
FvesChr1G00299780	22.4631	4.38456	5.12323	2.35705	2.35705
FvesChr1G00299890	0.105802	0.043874	2.41149	1.26992	1.26992
FvesChr1G00300020	0.653028	0.169265	3.85803	1.94787	1.94787
FvesChr1G00300050	23.6688	1.44728	16.3539	4.03157	4.03157
FvesChr1G00300110	0.650728	0.124876	5.21101	2.38156	2.38156
FvesChr1G00300330	0.109468	0.044691	2.44944	1.29245	1.29245
FvesChr1G00300370	80.1482	1.0439	76.7775	6.26261	6.26261
FvesChr1G00300490	1.91276	0.484231	3.95011	1.98189	1.98189
FvesChr1G00300690	1.25742	0.305688	4.11341	2.04034	2.04034
FvesChr1G00300720	30.4099	2.70928	11.2244	3.48856	3.48856
FvesChr1G00300920	1.41423	0.327327	4.32055	2.11121	2.11121
FvesChr1G00300940	1.63255	0.688796	2.37015	1.24498	1.24498
FvesChr1G00301010	0.177243	0.0754385	2.3495	1.23235	1.23235
FvesChr1G00301630	154.983	32.8008	4.72498	2.24031	2.24031
FvesChr1G00301930	3.01359	0.408736	7.37296	2.88224	2.88224
FvesChr1G00302000	6.69453	1.72695	3.8765	1.95475	1.95475
FvesChr1G00302530	0.252379	0.0479555	5.26277	2.39582	2.39582
FvesChr1G00302560	3.24032	1.61763	2.00313	1.00226	1.00226
FvesChr1G00302640	0.201606	0.0416685	4.83834	2.27451	2.27451
FvesChr1G00302920	1.61471	0.044479	36.3028	5.18201	5.18201
FvesChr1G00302930	2.3594	0.0666335	35.4085	5.14603	5.14603
FvesChr1G00302980	0.567031	0.26115	2.17128	1.11855	1.11855
FvesChr1G00303010	6.83222	0.149094	45.8249	5.51806	5.51806
FvesChr1G00303300	16.9904	0.585579	29.0148	4.85871	4.85871
FvesChr1G00303350	58.5331	4.14062	14.1363	3.82133	3.82133
FvesChr1G00303420	127.899	50.3773	2.53882	1.34416	1.34416
FvesChr1G00303530	17.3382	7.94357	2.18267	1.12609	1.12609
FvesChr1G00303730	18.4199	8.6106	2.13921	1.09708	1.09708
FvesChr1G00303740	10.3918	1.28059	8.11489	3.02057	3.02057
FvesChr1G00303840	10.6793	3.57632	2.9861	1.57826	1.57826
FvesChr1G00303880	2.26218	0.915865	2.47	1.30451	1.30451
FvesChr1G00303910	0.670237	0.214842	3.11967	1.64139	1.64139
FvesChr1G00304130	13.7549	2.27624	6.0428	2.59522	2.59522
FvesChr1G00304430	5.47198	1.15915	4.72067	2.23899	2.23899
FvesChr1G00304630	15.1624	5.60569	2.70483	1.43554	1.43554
FvesChr1G00304640	62.8586	22.2652	2.82318	1.49732	1.49732
FvesChr1G00304680	2.23785	0.557457	4.01438	2.00518	2.00518
FvesChr1G00304750	15.5016	0.651424	23.7964	4.57267	4.57267
FvesChr1G00304760	2.62439	0.688437	3.8121	1.93059	1.93059
FvesChr1G00304790	417.745	90.2901	4.6267	2.20998	2.20998
FvesChr1G00305200	12.4941	2.82427	4.42382	2.14529	2.14529
FvesChr1G00305300	3.26665	1.4346	2.27706	1.18717	1.18717
FvesChr1G00305340	38.0651	3.90558	9.74634	3.28486	3.28486
FvesChr1G00305700	10.989	4.28303	2.5657	1.35935	1.35935
FvesChr1G00305900	17.4102	5.5853	3.11714	1.64022	1.64022
FvesChr1G00305910	0.664049	0.181122	3.66631	1.87433	1.87433
FvesChr1G00306120	0.035772	0.016563	2.15975	1.11087	1.11087
FvesChr1G00306290	0.289941	0.002353	123.222	6.94511	6.94511
FvesChr1G00306310	34.3027	14.0954	2.43361	1.2831	1.2831
FvesChr1G00306440	11.207	1.65144	6.78621	2.76261	2.76261
FvesChr1G00306600	0.122636	0.043496	2.81949	1.49543	1.49543
FvesChr1G00306890	4.64392	1.51365	3.06803	1.61731	1.61731
FvesChr1G00306900	19.2537	8.85037	2.17547	1.12133	1.12133
FvesChr1G00307190	1.28292	0.011757	109.12	6.76977	6.76977
FvesChr1G00307400	79.6936	23.6378	3.37145	1.75337	1.75337
FvesChr1G00307600	14.1517	6.90489	2.04951	1.03528	1.03528
FvesChr1G00307690	41.1994	16.3737	2.5162	1.33124	1.33124
FvesChr1G00308120	0.062509	0.0212675	2.93918	1.55541	1.55541
FvesChr1G00308300	0.708889	0.231463	3.06264	1.61478	1.61478
FvesChr1G00308350	97.2872	7.63568	12.7411	3.67142	3.67142
FvesChr1G00308370	126.757	32.8309	3.86089	1.94893	1.94893
FvesChr1G00308420	16.4473	3.38595	4.85751	2.28022	2.28022
FvesChr1G00308510	18.2832	4.77249	3.83095	1.9377	1.9377
FvesChr1G00308610	0.636602	0.206005	3.09023	1.62771	1.62771
FvesChr1G00308660	0.374733	0.161887	2.31477	1.21087	1.21087
FvesChr1G00308730	0.261369	0.077213	3.38504	1.75917	1.75917
FvesChr1G00309100	0.351098	0.171619	2.0458	1.03266	1.03266
FvesChr1G00309330	4.89442	0.926738	5.28134	2.4009	2.4009
FvesChr1G00309390	4.29458	0.217753	19.7222	4.30175	4.30175
FvesChr1G00309470	68.8925	29.5599	2.3306	1.2207	1.2207
FvesChr1G00309580	32.4771	15.8898	2.0439	1.03132	1.03132
FvesChr1G00311090	11.1194	2.2648	4.90966	2.29562	2.29562
FvesChr1G00311120	16.7578	6.82008	2.45712	1.29697	1.29697
FvesChr1G00311930	1.73544	0.261275	6.64221	2.73166	2.73166
FvesChr1G00312050	0.0722953	0.022612	3.19721	1.67681	1.67681
FvesChr1G00312360	38.0718	3.33497	11.4159	3.51298	3.51298
FvesChr1G00313030	4.62915	0.134682	34.371	5.10312	5.10312
FvesChr1G00313100	1.38701	0.675142	2.0544	1.03872	1.03872
FvesChr1G00313130	0.495233	0.108254	4.57473	2.19369	2.19369
FvesChr1G00313990	4.47974	0.775471	5.77679	2.53027	2.53027
FvesChr1G00314010	5.53139	0.203838	27.1362	4.76215	4.76215
FvesChr1G00314140	3.55828	0.724504	4.91133	2.29611	2.29611
FvesChr1G00314200	8.55425	3.62416	2.36034	1.239	1.239
FvesChr1G00314210	62.2467	3.68583	16.8881	4.07794	4.07794
FvesChr1G00314240	5.6491	0.578689	9.76188	3.28716	3.28716
FvesChr1G00314260	29.6198	13.935	2.12557	1.08785	1.08785
FvesChr1G00314270	0.615914	0.137863	4.46756	2.15949	2.15949
FvesChr1G00314300	2.5633	0.0575215	44.5624	5.47775	5.47775
FvesChr1G00314950	0.216795	0.008709	24.8932	4.63768	4.63768
FvesChr1G00315160	12.1876	5.58776	2.18112	1.12507	1.12507
FvesChr1G00315210	9.74768	3.54818	2.74723	1.45798	1.45798
FvesChr1G00315290	2.25267	0.187952	11.9853	3.5832	3.5832
FvesChr1G00315370	4.25657	1.27782	3.33111	1.736	1.736
FvesChr1G00315610	13.9327	2.16667	6.43047	2.68492	2.68492
FvesChr1G00316090	0.0522563	0.0206185	2.53444	1.34167	1.34167
FvesChr1G00316450	0.110425	0.028766	3.83872	1.94063	1.94063
FvesChr1G00316630	0.459195	0.195568	2.34801	1.23144	1.23144
FvesChr1G00316920	27.4659	13.0301	2.10788	1.07579	1.07579
FvesChr1G00316960	2.20454	1.0271	2.14638	1.10191	1.10191
FvesChr1G00317130	0.562075	0.253343	2.21864	1.14967	1.14967
FvesChr1G00317270	0.0271387	0.0104435	2.59862	1.37774	1.37774
FvesChr1G00317300	9.87381	2.42006	4.07998	2.02856	2.02856
FvesChr1G00317470	46.1024	19.3222	2.38598	1.25458	1.25458
FvesChr1G00317500	28.9994	14.3651	2.01875	1.01346	1.01346
FvesChr1G00317700	23.2137	9.06984	2.55943	1.35583	1.35583
FvesChr1G00317930	142.128	4.51281	31.4943	4.97702	4.97702
FvesChr1G00317960	8.15514	3.47888	2.34419	1.22909	1.22909
FvesChr1G00318000	57.6232	20.6827	2.78605	1.47822	1.47822
FvesChr1G00318110	24.2407	11.2915	2.1468	1.10219	1.10219
FvesChr1G00318410	0.104249	0.037447	2.78392	1.47712	1.47712
FvesChr1G00319380	0.0314287	0.0077065	4.0782	2.02793	2.02793
FvesChr1G00319560	0.293295	0.074789	3.92163	1.97145	1.97145
FvesChr1G00319870	11.6505	5.37776	2.16642	1.11531	1.11531
FvesChr1G00319880	12.7452	5.46123	2.33376	1.22266	1.22266
FvesChr1G00319890	7.17362	0.392453	18.2789	4.19211	4.19211
FvesChr1G00319930	8.97896	3.82249	2.34899	1.23204	1.23204
FvesChr1G00319940	11.2349	4.35044	2.58247	1.36875	1.36875
FvesChr1G00319950	4.92453	0.391782	12.5696	3.65186	3.65186
FvesChr2G00176620	3.09158	0.287488	10.7538	3.42677	3.42677
FvesChr2G00176630	7.18046	2.8371	2.53091	1.33966	1.33966
FvesChr2G00176650	3.8005	0.185588	20.4781	4.35601	4.35601
FvesChr2G00176660	7.5802	3.10374	2.44228	1.28823	1.28823
FvesChr2G00176670	3.79343	0.184847	20.522	4.3591	4.3591
FvesChr2G00176680	7.34915	3.11284	2.36091	1.23935	1.23935
FvesChr2G00176730	5.68763	0.254592	22.3402	4.48157	4.48157
FvesChr2G00176740	7.54505	2.48725	3.03349	1.60098	1.60098
FvesChr2G00176750	7.42565	3.43318	2.16291	1.11297	1.11297
FvesChr2G00176790	3.43286	0.292095	11.7525	3.5549	3.5549
FvesChr2G00176800	7.61329	3.21781	2.36599	1.24244	1.24244
FvesChr2G00176830	3.50006	0.263584	13.2787	3.73104	3.73104
FvesChr2G00176840	7.38127	3.25183	2.26988	1.18262	1.18262
FvesChr2G00176870	3.82768	0.346961	11.032	3.46362	3.46362
FvesChr2G00176880	7.84645	3.13502	2.50284	1.32357	1.32357
FvesChr2G00176910	3.81855	0.379182	10.0705	3.33206	3.33206
FvesChr2G00176920	7.46349	3.05677	2.44162	1.28784	1.28784
FvesChr2G00176950	4.08488	0.260093	15.7054	3.97319	3.97319
FvesChr2G00176960	7.75133	3.46931	2.23426	1.1598	1.1598
FvesChr2G00176990	4.61913	0.302416	15.2741	3.93302	3.93302
FvesChr2G00177000	7.46413	3.19823	2.33383	1.2227	1.2227
FvesChr2G00177040	3.98809	0.395558	10.0822	3.33374	3.33374
FvesChr2G00177050	7.72848	3.29102	2.34836	1.23165	1.23165
FvesChr2G00177080	4.1128	0.27836	14.7751	3.8851	3.8851
FvesChr2G00177130	4.16546	0.302681	13.7619	3.7826	3.7826
FvesChr2G00177140	7.66845	3.43039	2.23544	1.16056	1.16056
FvesChr2G00177180	4.1911	0.469655	8.92378	3.15766	3.15766
FvesChr2G00177190	7.85058	3.17536	2.47235	1.30588	1.30588
FvesChr2G00177230	4.34662	0.44005	9.87756	3.30415	3.30415
FvesChr2G00177240	7.99451	3.18815	2.50757	1.32629	1.32629
FvesChr2G00177270	4.39003	0.457981	9.58564	3.26087	3.26087
FvesChr2G00177280	7.60353	3.28105	2.31741	1.21251	1.21251
FvesChr2G00177310	4.41836	0.479513	9.21428	3.20387	3.20387
FvesChr2G00177320	8.14812	3.57956	2.27629	1.18669	1.18669
FvesChr2G00177350	4.44786	0.467973	9.50451	3.24861	3.24861
FvesChr2G00177360	8.11532	3.39242	2.39219	1.25833	1.25833
FvesChr2G00177400	4.02819	0.28799	13.9872	3.80604	3.80604
FvesChr2G00177410	8.20037	3.19767	2.56448	1.35867	1.35867
FvesChr2G00177420	7.84808	3.17897	2.46875	1.30378	1.30378
FvesChr2G00177460	4.59681	0.543671	8.45513	3.07983	3.07983
FvesChr2G00177470	9.43339	3.35284	2.81355	1.49239	1.49239
FvesChr2G00177500	5.06195	0.542516	9.33052	3.22196	3.22196
FvesChr2G00177510	7.84978	3.17471	2.4726	1.30603	1.30603
FvesChr2G00177550	4.98228	0.525035	9.48942	3.24632	3.24632
FvesChr2G00177560	8.9366	3.6351	2.45842	1.29773	1.29773
FvesChr2G00177600	6.71802	0.255912	26.2513	4.71432	4.71432
FvesChr2G00177610	8.31032	3.5382	2.34874	1.23189	1.23189
FvesChr2G00177640	6.46112	0.257972	25.0458	4.6465	4.6465
FvesChr2G00177650	7.61079	3.40188	2.23723	1.16171	1.16171
FvesChr2G00177680	4.72443	0.182595	25.8738	4.69342	4.69342
FvesChr2G00177690	8.21111	3.53914	2.32008	1.21418	1.21418
FvesChr2G00177710	6.8363	0.215538	31.7174	4.9872	4.9872
FvesChr2G00177720	7.59848	3.52537	2.15537	1.10794	1.10794
FvesChr2G00177730	7.57432	3.51438	2.15523	1.10785	1.10785
FvesChr2G00177770	5.43785	0.611048	8.89922	3.15368	3.15368
FvesChr2G00177780	8.05023	3.41883	2.35467	1.23552	1.23552
FvesChr2G00177820	4.34613	0.271242	16.0231	4.00208	4.00208
FvesChr2G00177830	8.09841	3.38481	2.39258	1.25857	1.25857
FvesChr2G00177860	4.4802	0.282558	15.8559	3.98695	3.98695
FvesChr2G00177880	8.11185	3.42156	2.3708	1.24538	1.24538
FvesChr2G00177910	5.32637	0.59478	8.95521	3.16273	3.16273
FvesChr2G00177920	7.21743	3.44666	2.09403	1.06628	1.06628
FvesChr2G00177950	8.01192	0.28338	28.2726	4.82134	4.82134
FvesChr2G00177960	8.61473	3.78496	2.27604	1.18653	1.18653
FvesChr2G00178010	6.8339	0.260732	26.2104	4.71207	4.71207
FvesChr2G00178030	7.93348	3.19571	2.48254	1.31182	1.31182
FvesChr2G00178180	0.109086	0.0361795	3.01512	1.59222	1.59222
FvesChr2G00178780	0.203847	0.055749	3.65651	1.87047	1.87047
FvesChr2G00178820	0.0391117	0.003938	9.93186	3.31206	3.31206
FvesChr2G00178980	0.329538	0.086686	3.80151	1.92657	1.92657
FvesChr2G00179310	0.124213	0.03298	3.7663	1.91315	1.91315
FvesChr2G00179630	158.42	44.8384	3.53314	1.82095	1.82095
FvesChr2G00179830	0.534056	0.26157	2.04174	1.0298	1.0298
FvesChr2G00179850	44.2339	21.5796	2.0498	1.03548	1.03548
FvesChr2G00179930	32.0166	7.26519	4.40684	2.13975	2.13975
FvesChr2G00180040	88.3618	43.4088	2.03557	1.02543	1.02543
FvesChr2G00180110	13.2472	5.64973	2.34475	1.22944	1.22944
FvesChr2G00180130	7.3544	2.94957	2.49338	1.3181	1.3181
FvesChr2G00180170	47.5959	21.3942	2.22471	1.15362	1.15362
FvesChr2G00180310	0.712706	0.299601	2.37885	1.25027	1.25027
FvesChr2G00180390	25.4815	5.06434	5.03154	2.331	2.331
FvesChr2G00180550	849.817	29.6321	28.679	4.84192	4.84192
FvesChr2G00181060	1.23753	0.555872	2.22628	1.15463	1.15463
FvesChr2G00181100	0.107817	0.0478525	2.25311	1.17192	1.17192
FvesChr2G00181120	0.454953	0.0330585	13.7621	3.78262	3.78262
FvesChr2G00181530	2.52132	0.596064	4.22995	2.08064	2.08064
FvesChr2G00181600	2.87887	0.90588	3.17798	1.66811	1.66811
FvesChr2G00181660	11.5493	2.37936	4.85393	2.27915	2.27915
FvesChr2G00181820	18.2267	1.84894	9.8579	3.30128	3.30128
FvesChr2G00181930	0.338648	0.155038	2.18428	1.12716	1.12716
FvesChr2G00181990	0.0324873	0.0117865	2.75632	1.46274	1.46274
FvesChr2G00182000	0.0225587	0.0095695	2.35735	1.23717	1.23717
FvesChr2G00182020	0.018747	0.007812	2.39977	1.2629	1.2629
FvesChr2G00182230	4.33931	1.99106	2.1794	1.12393	1.12393
FvesChr2G00182500	0.671722	0.290166	2.31496	1.21099	1.21099
FvesChr2G00182680	8.87277	1.0164	8.72962	3.12592	3.12592
FvesChr2G00182710	0.454176	0.0574345	7.90772	2.98326	2.98326
FvesChr2G00183060	3.25526	1.49794	2.17315	1.11979	1.11979
FvesChr2G00183250	0.652916	0.017517	37.2733	5.22007	5.22007
FvesChr2G00183450	5.27624	2.09565	2.51771	1.33211	1.33211
FvesChr2G00183760	12.8627	6.23511	2.06294	1.0447	1.0447
FvesChr2G00183820	2.45946	0.17294	14.2214	3.83	3.83
FvesChr2G00183930	23.8507	6.93272	3.4403	1.78254	1.78254
FvesChr2G00183980	6.76829	0.587925	11.5121	3.52509	3.52509
FvesChr2G00184040	27.5541	2.3088	11.9344	3.57705	3.57705
FvesChr2G00184610	668.362	288.731	2.31482	1.2109	1.2109
FvesChr2G00184710	0.607	0.04392	13.8206	3.78875	3.78875
FvesChr2G00184740	5.78454	2.60516	2.22042	1.15083	1.15083
FvesChr2G00184760	1.46455	0.526945	2.77932	1.47473	1.47473
FvesChr2G00184850	10.9123	0.230684	47.3043	5.5639	5.5639
FvesChr2G00184880	13.4009	4.87495	2.74893	1.45887	1.45887
FvesChr2G00185060	59.5492	23.7537	2.50694	1.32593	1.32593
FvesChr2G00185090	1.8659	0.490011	3.80788	1.92899	1.92899
FvesChr2G00185100	17.28	7.13418	2.42214	1.27628	1.27628
FvesChr2G00185330	7.25929	1.4356	5.05661	2.33817	2.33817
FvesChr2G00185340	0.412941	0.032681	12.6355	3.65941	3.65941
FvesChr2G00185580	19.4024	8.28994	2.34048	1.2268	1.2268
FvesChr2G00185710	13.0446	0.237063	55.0259	5.78204	5.78204
FvesChr2G00185830	0.138159	0.005112	27.0265	4.7563	4.7563
FvesChr2G00186010	3.08061	0.318041	9.68623	3.27594	3.27594
FvesChr2G00186020	0.06964	0.015158	4.59427	2.19984	2.19984
FvesChr2G00186060	5.46033	0.0507385	107.617	6.74976	6.74976
FvesChr2G00186070	7.34217	0.0221585	331.348	8.3722	8.3722
FvesChr2G00186100	0.0766147	0.019098	4.01166	2.0042	2.0042
FvesChr2G00186430	19.381	6.61258	2.93093	1.55136	1.55136
FvesChr2G00186670	70.7002	6.30311	11.2167	3.48758	3.48758
FvesChr2G00186690	204.148	82.8273	2.46474	1.30144	1.30144
FvesChr2G00186730	14.602	1.26329	11.5587	3.53091	3.53091
FvesChr2G00186880	10.3087	4.7475	2.17139	1.11862	1.11862
FvesChr2G00186920	19.4402	8.25481	2.35502	1.23574	1.23574
FvesChr2G00187030	0.038387	0.0163575	2.34675	1.23067	1.23067
FvesChr2G00187080	0.459022	0.13255	3.46301	1.79203	1.79203
FvesChr2G00187230	5.88412	2.67888	2.19649	1.1352	1.1352
FvesChr2G00187490	15.0648	7.00594	2.15029	1.10453	1.10453
FvesChr2G00187790	0.635334	0.13366	4.75334	2.24894	2.24894
FvesChr2G00187810	25.2292	7.95395	3.17191	1.66535	1.66535
FvesChr2G00187930	19.0709	0.727294	26.2217	4.71269	4.71269
FvesChr2G00188010	0.577495	0.239703	2.40922	1.26856	1.26856
FvesChr2G00188210	0.786448	0.259592	3.02955	1.59911	1.59911
FvesChr2G00188410	1.81614	0.223183	8.13747	3.02458	3.02458
FvesChr2G00188630	8.4665	4.05253	2.08919	1.06295	1.06295
FvesChr2G00189230	124.537	47.8192	2.60433	1.38091	1.38091
FvesChr2G00189400	0.123133	0.0326665	3.7694	1.91433	1.91433
FvesChr2G00189480	0.00979567	0.003002	3.26305	1.70622	1.70622
FvesChr2G00189700	3.38722	1.66086	2.03944	1.02818	1.02818
FvesChr2G00189770	9.22365	3.31381	2.7834	1.47685	1.47685
FvesChr2G00190060	0.165871	0.0276255	6.00426	2.58599	2.58599
FvesChr2G00190070	0.407695	0.0707395	5.76332	2.5269	2.5269
FvesChr2G00190300	6.94235	1.01276	6.85491	2.77714	2.77714
FvesChr2G00190460	0.166666	0.065163	2.55767	1.35483	1.35483
FvesChr2G00190610	58.5091	28.3862	2.06118	1.04347	1.04347
FvesChr2G00190860	0.503986	0.13697	3.67952	1.87952	1.87952
FvesChr2G00191000	9.9756	4.08501	2.442	1.28806	1.28806
FvesChr2G00191310	257.264	128.257	2.00584	1.00421	1.00421
FvesChr2G00191410	19.2103	2.25167	8.53159	3.09281	3.09281
FvesChr2G00191720	9.87495	4.57206	2.15985	1.11093	1.11093
FvesChr2G00191760	0.375992	0.147563	2.548	1.34937	1.34937
FvesChr2G00191820	42.2611	19.4531	2.17245	1.11933	1.11933
FvesChr2G00191940	159.966	59.4194	2.69216	1.42876	1.42876
FvesChr2G00191970	5.8935	1.26703	4.65141	2.21767	2.21767
FvesChr2G00192090	30.726	10.2764	2.98995	1.58012	1.58012
FvesChr2G00192520	47.4881	19.9852	2.37616	1.24863	1.24863
FvesChr2G00192680	16.5541	0.326488	50.7035	5.66401	5.66401
FvesChr2G00192990	0.886978	0.0370805	23.9203	4.58017	4.58017
FvesChr2G00193160	125.983	58.911	2.13852	1.09661	1.09661
FvesChr2G00193390	21.1347	10.0463	2.10373	1.07295	1.07295
FvesChr2G00194110	0.187134	0.069298	2.70043	1.43319	1.43319
FvesChr2G00194190	0.865874	0.260255	3.32702	1.73423	1.73423
FvesChr2G00194320	162.774	29.3821	5.53991	2.46986	2.46986
FvesChr2G00194350	12.3959	4.73462	2.61815	1.38855	1.38855
FvesChr2G00194450	10.8809	1.4711	7.39643	2.88683	2.88683
FvesChr2G00194540	71.1199	30.9134	2.30062	1.20202	1.20202
FvesChr2G00194630	0.015402	0.0015535	9.91439	3.30952	3.30952
FvesChr2G00194800	9.1054	1.28052	7.11072	2.83	2.83
FvesChr2G00195090	99.3246	47.3769	2.09647	1.06797	1.06797
FvesChr2G00195240	4.11808	0.888378	4.63551	2.21273	2.21273
FvesChr2G00195540	570.122	242.312	2.35284	1.2344	1.2344
FvesChr2G00195580	4.96854	1.80588	2.75131	1.46012	1.46012
FvesChr2G00195920	5.63278	1.67611	3.36062	1.74873	1.74873
FvesChr2G00195940	0.739849	0.132243	5.59464	2.48405	2.48405
FvesChr2G00195960	27.8432	1.76512	15.7741	3.97948	3.97948
FvesChr2G00196290	236.572	13.9188	16.9966	4.08717	4.08717
FvesChr2G00196410	0.240334	0.076676	3.13441	1.64819	1.64819
FvesChr2G00196430	11.9127	4.988	2.38828	1.25597	1.25597
FvesChr2G00196480	5.94417	2.26565	2.62361	1.39155	1.39155
FvesChr2G00196700	7.35189	2.77579	2.64857	1.40521	1.40521
FvesChr2G00196780	0.0661823	0.024568	2.69384	1.42967	1.42967
FvesChr2G00196790	1.83637	0.343108	5.35218	2.42013	2.42013
FvesChr2G00196850	21.0071	2.73523	7.6802	2.94114	2.94114
FvesChr2G00196960	5.83455	1.00488	5.80623	2.5376	2.5376
FvesChr2G00197330	1.39413	0.326863	4.26518	2.09261	2.09261
FvesChr2G00197930	0.681726	0.329642	2.06808	1.04829	1.04829
FvesChr2G00198400	12.5982	5.71655	2.2038	1.14	1.14
FvesChr2G00198420	818.26	134.426	6.08705	2.60574	2.60574
FvesChr2G00198470	8.86848	0.770747	11.5063	3.52436	3.52436
FvesChr2G00198600	25.6197	12.1686	2.1054	1.07409	1.07409
FvesChr2G00198620	38.8381	11.216	3.46273	1.79191	1.79191
FvesChr2G00198700	5.88113	0.633819	9.27888	3.21395	3.21395
FvesChr2G00198900	34.6651	14.141	2.45138	1.29359	1.29359
FvesChr2G00198970	7.39934	0.262848	28.1506	4.81509	4.81509
FvesChr2G00199000	0.640482	0.214164	2.99062	1.58045	1.58045
FvesChr2G00199050	21.9016	0.878512	24.9303	4.63983	4.63983
FvesChr2G00199130	5.11456	0.798751	6.4032	2.67879	2.67879
FvesChr2G00199180	31.4709	7.99734	3.93517	1.97643	1.97643
FvesChr2G00199190	1.06279	0.367578	2.89133	1.53173	1.53173
FvesChr2G00199210	0.131297	0.032775	4.006	2.00216	2.00216
FvesChr2G00199910	5.55052	2.47756	2.24032	1.1637	1.1637
FvesChr2G00200120	21.6233	3.98292	5.429	2.44069	2.44069
FvesChr2G00200140	3.00396	1.49328	2.01165	1.00838	1.00838
FvesChr2G00200230	22.4875	2.12837	10.5656	3.4013	3.4013
FvesChr2G00200340	71.6935	24.5466	2.92071	1.54632	1.54632
FvesChr2G00200420	15.959	7.07044	2.25714	1.1745	1.1745
FvesChr2G00200570	53.7681	20.9419	2.56749	1.36036	1.36036
FvesChr2G00201140	70.1748	20.9704	3.34638	1.7426	1.7426
FvesChr2G00201230	39.2624	3.89413	10.0825	3.33378	3.33378
FvesChr2G00201460	53.8438	14.4267	3.73223	1.90004	1.90004
FvesChr2G00201480	22.5459	8.0622	2.79649	1.48362	1.48362
FvesChr2G00201540	25.5952	10.8942	2.34943	1.23231	1.23231
FvesChr2G00201670	92.4174	43.7738	2.11125	1.0781	1.0781
FvesChr2G00201700	34.8073	2.0872	16.6766	4.05975	4.05975
FvesChr2G00201800	35.9046	9.16413	3.91795	1.9701	1.9701
FvesChr2G00201850	0.194291	0.0066655	29.1487	4.86536	4.86536
FvesChr2G00201970	7.48069	2.40873	3.10566	1.6349	1.6349
FvesChr2G00202210	0.403798	0.0852015	4.73933	2.24468	2.24468
FvesChr2G00202510	19.2207	8.81819	2.17967	1.12411	1.12411
FvesChr2G00202730	0.0993687	0.029147	3.40922	1.76944	1.76944
FvesChr2G00202880	5.64989	1.17123	4.82388	2.27019	2.27019
FvesChr2G00203000	6.63911	1.08186	6.13674	2.61747	2.61747
FvesChr2G00203700	0.00505033	0.0021565	2.34191	1.22769	1.22769
FvesChr2G00204030	0.151074	0.0404	3.73946	1.90283	1.90283
FvesChr2G00204150	0.467646	0.04544	10.2915	3.36338	3.36338
FvesChr2G00204250	892.552	371.285	2.40396	1.26541	1.26541
FvesChr2G00204310	6.4616	2.46248	2.62402	1.39178	1.39178
FvesChr2G00204350	0.704768	0.178952	3.9383	1.97757	1.97757
FvesChr2G00204360	0.626225	0.27644	2.26532	1.17971	1.17971
FvesChr2G00204370	3.83337	0.296444	12.9312	3.69278	3.69278
FvesChr2G00204470	2.61027	1.29383	2.01748	1.01256	1.01256
FvesChr2G00204590	0.0924193	0.024693	3.74273	1.90409	1.90409
FvesChr2G00204750	1.7145	0.457033	3.75136	1.90741	1.90741
FvesChr2G00205020	81.6342	3.11006	26.2485	4.71416	4.71416
FvesChr2G00205090	499.581	23.6599	21.1151	4.4002	4.4002
FvesChr2G00205130	0.355808	0.160836	2.21223	1.1455	1.1455
FvesChr2G00205440	52.1534	4.17452	12.4933	3.64308	3.64308
FvesChr2G00205590	3.02679	0.660939	4.57954	2.1952	2.1952
FvesChr2G00205730	26.5912	2.97163	8.94834	3.16162	3.16162
FvesChr2G00205820	0.450601	0.199713	2.25624	1.17392	1.17392
FvesChr2G00205860	48.292	6.704	7.20345	2.84869	2.84869
FvesChr2G00205870	1.37685	0.672059	2.0487	1.03471	1.03471
FvesChr2G00205890	142.521	22.0841	6.45357	2.6901	2.6901
FvesChr2G00205960	0.133384	0.058227	2.29076	1.19583	1.19583
FvesChr2G00206030	2.26844	0.142704	15.8961	3.9906	3.9906
FvesChr2G00206410	0.256992	0.03049	8.42873	3.07532	3.07532
FvesChr2G00206700	0.239971	0.094022	2.55228	1.35179	1.35179
FvesChr2G00206920	96.9528	14.809	6.54688	2.71081	2.71081
FvesChr2G00207170	9.77032	4.15865	2.3494	1.23229	1.23229
FvesChr2G00207680	0.600917	0.175475	3.42451	1.7759	1.7759
FvesChr2G00207840	12.5596	2.37975	5.27769	2.39991	2.39991
FvesChr2G00208000	1.58919	0.397192	4.00105	2.00038	2.00038
FvesChr2G00208190	1.1232	0.346768	3.23905	1.69557	1.69557
FvesChr2G00208220	1.26482	0.130483	9.6934	3.277	3.277
FvesChr2G00208300	5.76816	0.143324	40.2454	5.33075	5.33075
FvesChr2G00208540	12.0229	2.72494	4.41217	2.14149	2.14149
FvesChr2G00208740	73.5413	25.174	2.92132	1.54662	1.54662
FvesChr2G00208810	2.62942	0.061003	43.1031	5.42972	5.42972
FvesChr2G00208820	84.1216	38.8163	2.16717	1.11582	1.11582
FvesChr2G00208840	1.24162	0.125292	9.90986	3.30886	3.30886
FvesChr2G00208910	0.50372	0.161412	3.12071	1.64188	1.64188
FvesChr2G00209200	0.192595	0.0768355	2.50658	1.32572	1.32572
FvesChr2G00209290	1.16694	0.092744	12.5824	3.65333	3.65333
FvesChr2G00209430	0.132107	0.0214695	6.15324	2.62135	2.62135
FvesChr2G00209550	66.669	8.63138	7.72403	2.94935	2.94935
FvesChr2G00209660	3.93595	1.82625	2.15521	1.10783	1.10783
FvesChr2G00209670	255.551	50.4192	5.06854	2.34157	2.34157
FvesChr2G00209680	14.6753	4.00087	3.66802	1.875	1.875
FvesChr2G00210350	0.457021	0.189865	2.40708	1.26729	1.26729
FvesChr2G00210430	0.583819	0.243938	2.39331	1.25901	1.25901
FvesChr2G00210800	18.5776	8.49396	2.18715	1.12905	1.12905
FvesChr2G00211040	13.2608	4.21945	3.14277	1.65204	1.65204
FvesChr2G00211060	0.406509	0.14243	2.85409	1.51303	1.51303
FvesChr2G00211090	0.721096	0.288083	2.50308	1.3237	1.3237
FvesChr2G00211110	0.59375	0.202208	2.93633	1.55402	1.55402
FvesChr2G00211240	10.5492	4.03843	2.6122	1.38527	1.38527
FvesChr2G00211280	52.6191	12.6364	4.16411	2.05801	2.05801
FvesChr2G00211290	4.37721	2.02553	2.16102	1.11172	1.11172
FvesChr2G00211300	7.1582	0.0309305	231.428	7.85442	7.85442
FvesChr2G00211370	3.52931	0.934771	3.77559	1.9167	1.9167
FvesChr2G00211410	90.9189	40.3746	2.25188	1.17113	1.17113
FvesChr2G00211440	355.524	176.429	2.01511	1.01086	1.01086
FvesChr2G00211580	36.3212	3.95723	9.17845	3.19825	3.19825
FvesChr2G00211630	287.26	141.066	2.03635	1.02599	1.02599
FvesChr2G00211640	18.8459	8.2381	2.28765	1.19386	1.19386
FvesChr2G00211670	0.604046	0.13965	4.32544	2.11285	2.11285
FvesChr2G00211700	30.4268	8.1776	3.72075	1.89559	1.89559
FvesChr2G00212190	2.60682	0.288722	9.02882	3.17454	3.17454
FvesChr2G00212210	11.3038	1.26043	8.96816	3.16481	3.16481
FvesChr2G00212260	53.2871	26.5285	2.00868	1.00624	1.00624
FvesChr2G00212300	123.509	47.6621	2.59134	1.3737	1.3737
FvesChr2G00212560	0.753043	0.050882	14.7998	3.8875	3.8875
FvesChr2G00212680	4.84144	2.11946	2.28428	1.19174	1.19174
FvesChr2G00212890	54.6489	7.77745	7.02658	2.81282	2.81282
FvesChr2G00212990	1.99825	0.989301	2.01986	1.01425	1.01425
FvesChr2G00213070	0.297919	0.141931	2.09903	1.06973	1.06973
FvesChr2G00213320	29.0072	6.00643	4.82936	2.27183	2.27183
FvesChr2G00213540	5.46995	0.784019	6.9768	2.80257	2.80257
FvesChr2G00213900	4.00215	1.32959	3.01006	1.58979	1.58979
FvesChr2G00213920	7.0794	1.86501	3.7959	1.92444	1.92444
FvesChr2G00213970	4.93557	1.34358	3.67344	1.87713	1.87713
FvesChr2G00214010	0.673841	0.215764	3.12304	1.64295	1.64295
FvesChr2G00214050	1.92132	0.672138	2.85852	1.51527	1.51527
FvesChr2G00214070	0.934352	0.446635	2.09198	1.06487	1.06487
FvesChr2G00214150	64.0277	12.6372	5.06661	2.34102	2.34102
FvesChr2G00214300	8.42319	2.76918	3.04177	1.60491	1.60491
FvesChr2G00214310	24.5551	7.08157	3.46746	1.79388	1.79388
FvesChr2G00214350	3.21558	1.49637	2.14892	1.10361	1.10361
FvesChr2G00214360	1.48553	0.559111	2.65695	1.40977	1.40977
FvesChr2G00214400	1.13229	0.388035	2.918	1.54498	1.54498
FvesChr2G00214700	0.463867	0.187009	2.48045	1.3106	1.3106
FvesChr2G00214770	37.1192	7.23728	5.12889	2.35865	2.35865
FvesChr2G00214890	73.8722	15.7257	4.69754	2.23191	2.23191
FvesChr2G00214920	0.202224	0.0923695	2.18929	1.13047	1.13047
FvesChr2G00214930	1.0426	0.142382	7.32255	2.87235	2.87235
FvesChr2G00215210	0.0553077	0.021843	2.53205	1.34031	1.34031
FvesChr2G00215290	1.06494	0.200946	5.29962	2.40589	2.40589
FvesChr2G00215360	16.7898	4.182	4.01477	2.00532	2.00532
FvesChr2G00215650	131.724	48.0832	2.73949	1.45391	1.45391
FvesChr2G00215980	0.0974863	0.030286	3.21886	1.68655	1.68655
FvesChr2G00216340	0.699924	0.304418	2.29922	1.20115	1.20115
FvesChr2G00216640	15.7744	3.5578	4.43377	2.14853	2.14853
FvesChr2G00216860	29.4976	13.7235	2.14942	1.10395	1.10395
FvesChr2G00216910	11.5578	4.0749	2.83633	1.50403	1.50403
FvesChr2G00216960	0.628872	0.0078145	80.475	6.33047	6.33047
FvesChr2G00216990	4.08185	1.16184	3.51328	1.81282	1.81282
FvesChr2G00217150	12.129	1.587	7.64269	2.93408	2.93408
FvesChr2G00217390	584.869	232.879	2.51147	1.32853	1.32853
FvesChr2G00217490	0.687018	0.30387	2.26089	1.17689	1.17689
FvesChr2G00217660	0.809586	0.301067	2.68906	1.4271	1.4271
FvesChr2G00217750	3.6789	1.49716	2.45726	1.29705	1.29705
FvesChr2G00217890	3.47491	0.159775	21.7489	4.44287	4.44287
FvesChr2G00217980	5.99876	2.9708	2.01924	1.01381	1.01381
FvesChr2G00217990	38.5651	2.97987	12.9419	3.69397	3.69397
FvesChr2G00218020	31.6465	12.119	2.61131	1.38477	1.38477
FvesChr2G00218040	8.16496	2.98508	2.73525	1.45167	1.45167
FvesChr2G00218140	10.2333	4.01862	2.54647	1.3485	1.3485
FvesChr2G00218250	0.766079	0.117933	6.49589	2.69953	2.69953
FvesChr2G00218310	60.8094	25.1374	2.41908	1.27446	1.27446
FvesChr2G00218460	35.7475	14.7413	2.42498	1.27797	1.27797
FvesChr2G00218470	14.2211	2.62645	5.41455	2.43684	2.43684
FvesChr2G00218500	0.148757	0.0681915	2.18145	1.12529	1.12529
FvesChr2G00218530	0.137116	0.058633	2.33855	1.22561	1.22561
FvesChr2G00218600	18.9561	0.716027	26.4741	4.72651	4.72651
FvesChr2G00218610	0.641624	0.038681	16.5876	4.05203	4.05203
FvesChr2G00218680	0.146898	0.0731045	2.00942	1.00678	1.00678
FvesChr2G00218760	2.56029	0.546646	4.68363	2.22763	2.22763
FvesChr2G00218880	50.4775	25.1821	2.0045	1.00324	1.00324
FvesChr2G00218980	1.70375	0.699639	2.43518	1.28403	1.28403
FvesChr2G00219070	4.24694	0.598347	7.09779	2.82737	2.82737
FvesChr2G00219400	3.09364	0.725124	4.26636	2.09301	2.09301
FvesChr2G00219410	25.8342	12.4578	2.07375	1.05224	1.05224
FvesChr2G00219510	211.77	0.31452	673.311	9.39513	9.39513
FvesChr2G00219590	1.23844	0.298148	4.15377	2.05442	2.05442
FvesChr2G00219700	11.08	2.72078	4.07235	2.02586	2.02586
FvesChr2G00219710	0.0467937	0.019138	2.44507	1.28987	1.28987
FvesChr2G00219840	0.058813	0.0169785	3.46397	1.79243	1.79243
FvesChr2G00219930	19.9087	0.212234	93.8052	6.5516	6.5516
FvesChr2G00219950	68.8552	11.1565	6.17175	2.62568	2.62568
FvesChr2G00220040	1.97757	0.663709	2.97957	1.57511	1.57511
FvesChr2G00220050	15.1742	2.29726	6.60538	2.72364	2.72364
FvesChr2G00220060	20.984	1.32685	15.8149	3.98321	3.98321
FvesChr2G00220070	0.162093	0.0521505	3.10818	1.63607	1.63607
FvesChr2G00220180	5.12159	1.87724	2.72826	1.44798	1.44798
FvesChr2G00220230	8.1608	3.67983	2.21771	1.14907	1.14907
FvesChr2G00220260	8.69409	2.17117	4.00433	2.00156	2.00156
FvesChr2G00220320	5.39205	2.25934	2.38656	1.25493	1.25493
FvesChr2G00220480	43.161	15.1213	2.85432	1.51315	1.51315
FvesChr2G00220540	63.8054	31.4055	2.03166	1.02266	1.02266
FvesChr2G00220560	31.3865	14.5307	2.16001	1.11104	1.11104
FvesChr2G00220810	5.40106	1.95959	2.75622	1.46269	1.46269
FvesChr2G00220850	0.294245	0.0610665	4.81844	2.26856	2.26856
FvesChr2G00220870	0.482286	0.0956445	5.04249	2.33414	2.33414
FvesChr2G00220930	7.48598	2.63971	2.83591	1.50381	1.50381
FvesChr2G00221160	29.6887	10.0549	2.95265	1.56201	1.56201
FvesChr2G00221420	12.4447	0.552288	22.533	4.49397	4.49397
FvesChr2G00221780	6.05055	0.500646	12.0855	3.5952	3.5952
FvesChr2G00221840	1.21064	0.506841	2.38861	1.25617	1.25617
FvesChr2G00221870	1.39925	0.493244	2.83683	1.50428	1.50428
FvesChr2G00221910	6.44454	1.79035	3.59959	1.84783	1.84783
FvesChr2G00221930	1.33853	0.148229	9.03013	3.17475	3.17475
FvesChr2G00221980	0.095659	0.018681	5.12066	2.35633	2.35633
FvesChr2G00222250	82.9403	12.5622	6.60236	2.72298	2.72298
FvesChr2G00222520	36.3131	12.9128	2.81219	1.49169	1.49169
FvesChr2G00222900	153.375	41.0167	3.73933	1.90278	1.90278
FvesChr2G00223120	0.763766	0.169537	4.50501	2.17153	2.17153
FvesChr2G00223230	2.35439	1.15397	2.04025	1.02875	1.02875
FvesChr2G00223360	72.0598	28.0583	2.56822	1.36077	1.36077
FvesChr2G00223390	6.12537	2.86141	2.14068	1.09807	1.09807
FvesChr2G00223400	13.7758	6.44558	2.13725	1.09576	1.09576
FvesChr2G00223420	0.046464	0.002274	20.4327	4.35281	4.35281
FvesChr2G00223440	0.0485753	0.021484	2.261	1.17696	1.17696
FvesChr2G00223480	10.5606	2.8943	3.64877	1.86741	1.86741
FvesChr2G00223500	0.191338	0.0376545	5.0814	2.34523	2.34523
FvesChr2G00223510	0.382328	0.123541	3.09473	1.62982	1.62982
FvesChr2G00223880	15.1439	2.68525	5.63967	2.49561	2.49561
FvesChr2G00224180	60.3419	23.9302	2.52158	1.33433	1.33433
FvesChr2G00224400	0.0236067	0.0055885	4.22415	2.07866	2.07866
FvesChr2G00224480	3.30928	1.06253	3.11454	1.63902	1.63902
FvesChr2G00224500	1.95505	0.313848	6.22931	2.63907	2.63907
FvesChr2G00224570	7.40978	1.10038	6.73386	2.75143	2.75143
FvesChr2G00224830	1.70789	0.605339	2.82138	1.4964	1.4964
FvesChr2G00224900	2458.77	616.651	3.98729	1.99541	1.99541
FvesChr2G00224950	180.01	30.3183	5.93732	2.56981	2.56981
FvesChr2G00224980	1.69898	0.235548	7.21289	2.85058	2.85058
FvesChr2G00225020	11.1712	0.930971	11.9996	3.58491	3.58491
FvesChr2G00225350	13.6321	3.38681	4.02506	2.00901	2.00901
FvesChr2G00225360	2.66638	0.266896	9.99034	3.32053	3.32053
FvesChr2G00225390	65.2507	4.24503	15.3711	3.94215	3.94215
FvesChr2G00225410	11.3208	1.77482	6.37856	2.67323	2.67323
FvesChr2G00225600	7.34686	1.84921	3.97298	1.99022	1.99022
FvesChr2G00225690	43.5115	13.5435	3.21273	1.6838	1.6838
FvesChr2G00225860	0.41858	0.156089	2.68166	1.42313	1.42313
FvesChr2G00225940	10.9179	0.319381	34.1845	5.09527	5.09527
FvesChr2G00226090	119.496	50.3362	2.37395	1.24729	1.24729
FvesChr2G00226300	167.726	63.8721	2.62597	1.39285	1.39285
FvesChr2G00226330	3.0317	0.588179	5.15437	2.3658	2.3658
FvesChr2G00226340	9.37317	1.51919	6.16986	2.62524	2.62524
FvesChr2G00226350	44.6897	2.65765	16.8155	4.07172	4.07172
FvesChr2G00226390	47.0704	5.04622	9.32785	3.22154	3.22154
FvesChr2G00226780	82.6535	35.0632	2.35727	1.23712	1.23712
FvesChr2G00226870	85.4046	17.4438	4.89599	2.2916	2.2916
FvesChr2G00226940	0.0787167	0.0330315	2.38308	1.25283	1.25283
FvesChr2G00226980	0.215314	0.105281	2.04514	1.0322	1.0322
FvesChr2G00227000	0.332959	0.050136	6.64111	2.73142	2.73142
FvesChr2G00227030	10.5258	0.664432	15.8417	3.98566	3.98566
FvesChr2G00227210	10.2813	1.44787	7.101	2.82802	2.82802
FvesChr2G00227400	36.3345	14.3937	2.52433	1.3359	1.3359
FvesChr2G00227450	20.5506	8.91721	2.30459	1.20451	1.20451
FvesChr2G00227570	9.94224	1.34942	7.36777	2.88123	2.88123
FvesChr2G00227760	0.389091	0.109923	3.53965	1.82361	1.82361
FvesChr2G00227780	0.427507	0.157489	2.71452	1.4407	1.4407
FvesChr2G00227800	11.1445	0.681	16.3649	4.03254	4.03254
FvesChr2G00227830	38.8381	7.57358	5.12811	2.35843	2.35843
FvesChr2G00227880	9.91008	4.34455	2.28104	1.18969	1.18969
FvesChr2G00228200	0.785492	0.107079	7.33563	2.87492	2.87492
FvesChr2G00228570	57.9052	28.2453	2.05009	1.03568	1.03568
FvesChr2G00228620	6.19192	2.11873	2.92247	1.54719	1.54719
FvesChr2G00228850	134.825	19.0691	7.07035	2.82178	2.82178
FvesChr2G00228940	73.9691	31.3059	2.36278	1.24049	1.24049
FvesChr2G00228950	8.45356	2.34599	3.60341	1.84936	1.84936
FvesChr2G00229000	53.2474	20.3231	2.62004	1.38959	1.38959
FvesChr2G00229010	1.95249	0.220595	8.85102	3.14584	3.14584
FvesChr3G00068400	0.131354	0.0545905	2.40618	1.26674	1.26674
FvesChr3G00068600	2.2628	0.902918	2.50609	1.32544	1.32544
FvesChr3G00068630	0.666467	0.299094	2.22829	1.15594	1.15594
FvesChr3G00068650	3.67645	0.833237	4.41226	2.14152	2.14152
FvesChr3G00068780	18.3446	8.51756	2.15373	1.10684	1.10684
FvesChr3G00068960	23.2098	8.80329	2.63649	1.39862	1.39862
FvesChr3G00069090	5.77961	2.35792	2.45114	1.29345	1.29345
FvesChr3G00069100	4.05007	1.41845	2.85527	1.51363	1.51363
FvesChr3G00069300	3.04057	0.60324	5.04039	2.33354	2.33354
FvesChr3G00069400	44.3684	14.8098	2.99588	1.58298	1.58298
FvesChr3G00069440	3.53245	1.75405	2.01388	1.00998	1.00998
FvesChr3G00069690	7.28696	1.55063	4.69935	2.23246	2.23246
FvesChr3G00069710	1.17762	0.387354	3.04016	1.60415	1.60415
FvesChr3G00069720	1.98193	0.295434	6.70856	2.746	2.746
FvesChr3G00069730	2.7083	0.737722	3.67116	1.87623	1.87623
FvesChr3G00069760	8.60374	0.43845	19.6231	4.29448	4.29448
FvesChr3G00070190	8.86709	3.84592	2.30558	1.20513	1.20513
FvesChr3G00070220	0.103719	0.02966	3.49693	1.80609	1.80609
FvesChr3G00070330	52.085	24.0287	2.16761	1.11611	1.11611
FvesChr3G00070360	1.13868	0.277307	4.1062	2.0378	2.0378
FvesChr3G00070390	5.20167	0.922072	5.64128	2.49602	2.49602
FvesChr3G00070580	116.207	2.18544	53.1732	5.73263	5.73263
FvesChr3G00071030	5.3352	2.35373	2.2667	1.18059	1.18059
FvesChr3G00071070	1.24509	0.24944	4.99154	2.31948	2.31948
FvesChr3G00071220	3.16311	0.514572	6.14707	2.6199	2.6199
FvesChr3G00071620	835.297	335.502	2.48969	1.31597	1.31597
FvesChr3G00071640	53.756	11.6152	4.62809	2.21042	2.21042
FvesChr3G00071650	0.403717	0.114969	3.51153	1.8121	1.8121
FvesChr3G00071720	3.21176	1.18341	2.71399	1.44041	1.44041
FvesChr3G00071910	3.8767	1.33411	2.90585	1.53896	1.53896
FvesChr3G00072500	18.3549	8.06584	2.27563	1.18627	1.18627
FvesChr3G00072540	2.52433	0.15004	16.8244	4.07248	4.07248
FvesChr3G00072640	16.8735	3.73963	4.51208	2.17379	2.17379
FvesChr3G00072660	0.0854193	0.0261815	3.26258	1.70601	1.70601
FvesChr3G00073090	1.80156	0.795477	2.26475	1.17935	1.17935
FvesChr3G00073130	8.12738	1.89796	4.28217	2.09834	2.09834
FvesChr3G00073160	1.34618	0.038497	34.9684	5.12798	5.12798
FvesChr3G00073470	1.6501	0.739556	2.23121	1.15782	1.15782
FvesChr3G00073590	35.7678	17.8409	2.00482	1.00347	1.00347
FvesChr3G00073660	24.3336	8.14401	2.98791	1.57914	1.57914
FvesChr3G00073750	0.149015	0.0256495	5.80965	2.53845	2.53845
FvesChr3G00073970	8.18732	2.93577	2.78882	1.47965	1.47965
FvesChr3G00074020	0.101951	0.043218	2.35899	1.23817	1.23817
FvesChr3G00074090	2.8469	0.885265	3.21588	1.68521	1.68521
FvesChr3G00074180	0.700009	0.0931455	7.51522	2.90982	2.90982
FvesChr3G00074480	15.4033	7.65743	2.01155	1.00831	1.00831
FvesChr3G00074740	4.09868	1.073	3.81982	1.9335	1.9335
FvesChr3G00074780	7.08241	0.415531	17.0442	4.09121	4.09121
FvesChr3G00074860	4.2309	1.70385	2.48314	1.31217	1.31217
FvesChr3G00074880	4.15603	0.592899	7.00968	2.80935	2.80935
FvesChr3G00075080	0.45652	0.0524885	8.69752	3.1206	3.1206
FvesChr3G00075090	8.00095	2.9479	2.71412	1.44049	1.44049
FvesChr3G00075150	21.6006	7.6025	2.84125	1.50653	1.50653
FvesChr3G00075350	0.420719	0.0652575	6.44706	2.68864	2.68864
FvesChr3G00075500	351.261	117.275	2.99519	1.58265	1.58265
FvesChr3G00075610	14.1327	3.37443	4.18819	2.06633	2.06633
FvesChr3G00075640	0.052155	0.02061	2.53057	1.33946	1.33946
FvesChr3G00075800	4.93145	2.39316	2.06065	1.0431	1.0431
FvesChr3G00075920	15.1763	5.10759	2.97132	1.57111	1.57111
FvesChr3G00076040	0.0567343	0.02518	2.25315	1.17194	1.17194
FvesChr3G00076130	1.26011	0.136234	9.24967	3.2094	3.2094
FvesChr3G00076300	9.64571	3.41229	2.82675	1.49915	1.49915
FvesChr3G00076450	1.64006	0.469952	3.48984	1.80316	1.80316
FvesChr3G00076650	2.72837	0.746893	3.65295	1.86906	1.86906
FvesChr3G00076660	1.93656	0.528523	3.6641	1.87346	1.87346
FvesChr3G00076880	0.525101	0.157544	3.33305	1.73684	1.73684
FvesChr3G00076900	1.43414	0.603511	2.37632	1.24873	1.24873
FvesChr3G00077050	359.906	113.695	3.16553	1.66245	1.66245
FvesChr3G00077200	39.6478	14.9564	2.65089	1.40648	1.40648
FvesChr3G00077220	0.604495	0.153678	3.93351	1.97582	1.97582
FvesChr3G00077290	33.1578	15.81	2.09726	1.06851	1.06851
FvesChr3G00077320	8.84394	0.557322	15.8686	3.98811	3.98811
FvesChr3G00077340	3.07373	1.09936	2.79593	1.48333	1.48333
FvesChr3G00077370	12.8866	3.45946	3.72504	1.89725	1.89725
FvesChr3G00077380	1.41488	0.529307	2.67309	1.41851	1.41851
FvesChr3G00077550	49.8047	13.4147	3.71269	1.89246	1.89246
FvesChr3G00077690	0.505459	0.0224195	22.5455	4.49477	4.49477
FvesChr3G00077710	0.520114	0.256757	2.0257	1.01842	1.01842
FvesChr3G00077890	0.107456	0.0506165	2.12295	1.08607	1.08607
FvesChr3G00077940	7.23659	3.11045	2.32655	1.21819	1.21819
FvesChr3G00078020	10.3357	0.952883	10.8467	3.43919	3.43919
FvesChr3G00078120	0.572883	0.19093	3.0005	1.5852	1.5852
FvesChr3G00078150	50.3444	8.07037	6.23818	2.64113	2.64113
FvesChr3G00078250	1.06965	0.229666	4.65741	2.21953	2.21953
FvesChr3G00078430	11.9711	1.94421	6.15734	2.62231	2.62231
FvesChr3G00078480	67.3438	0.819071	82.2197	6.36141	6.36141
FvesChr3G00078530	11.3336	0.341017	33.2348	5.05462	5.05462
FvesChr3G00078580	220.613	70.4684	3.13066	1.64647	1.64647
FvesChr3G00078750	442.216	186.765	2.36777	1.24353	1.24353
FvesChr3G00078780	0.100559	0.0499495	2.01321	1.0095	1.0095
FvesChr3G00078830	59.7104	16.6184	3.59304	1.8452	1.8452
FvesChr3G00078860	0.954656	0.242966	3.92918	1.97423	1.97423
FvesChr3G00078910	20.12	1.47887	13.605	3.76607	3.76607
FvesChr3G00079490	27.0737	8.84565	3.06068	1.61385	1.61385
FvesChr3G00079820	23.9464	7.71271	3.10479	1.6345	1.6345
FvesChr3G00079880	4.55758	1.96795	2.3159	1.21157	1.21157
FvesChr3G00080240	0.104758	0.0235175	4.45447	2.15525	2.15525
FvesChr3G00080720	6.34937	0.492024	12.9046	3.68981	3.68981
FvesChr3G00080800	0.126672	0.0602245	2.10332	1.07267	1.07267
FvesChr3G00080990	138.074	33.9219	4.07036	2.02516	2.02516
FvesChr3G00081030	3.76201	0.589518	6.38151	2.6739	2.6739
FvesChr3G00081070	4.49403	0.461305	9.742	3.28422	3.28422
FvesChr3G00081270	0.450785	0.109514	4.11623	2.04132	2.04132
FvesChr3G00081280	5.35697	2.22321	2.40956	1.26877	1.26877
FvesChr3G00081330	0.092426	0.0236015	3.91611	1.96942	1.96942
FvesChr3G00081370	0.587308	0.27828	2.11049	1.07758	1.07758
FvesChr3G00081470	0.089555	0.0405035	2.21104	1.14473	1.14473
FvesChr3G00081520	0.103728	0.0364425	2.84635	1.50911	1.50911
FvesChr3G00081730	3.04948	0.0992735	30.718	4.94101	4.94101
FvesChr3G00081780	1.164	0.312773	3.72154	1.8959	1.8959
FvesChr3G00081830	10.2176	4.65867	2.19325	1.13307	1.13307
FvesChr3G00081860	0.235223	0.0798805	2.94469	1.55811	1.55811
FvesChr3G00082310	10.9828	3.36266	3.26609	1.70756	1.70756
FvesChr3G00082540	1.3746	0.437279	3.14353	1.65239	1.65239
FvesChr3G00082990	2.86092	0.622528	4.59565	2.20027	2.20027
FvesChr3G00083130	83.596	30.3026	2.75871	1.46399	1.46399
FvesChr3G00083200	0.306131	0.0425655	7.19201	2.84639	2.84639
FvesChr3G00083540	0.147823	0.0689815	2.14294	1.09959	1.09959
FvesChr3G00083610	0.343158	0.13194	2.60086	1.37899	1.37899
FvesChr3G00083690	36.6458	11.5669	3.16815	1.66364	1.66364
FvesChr3G00083930	6.87554	0.396305	17.3491	4.11679	4.11679
FvesChr3G00084240	1.23813	0.577209	2.14504	1.101	1.101
FvesChr3G00084460	1.03683	0.315586	3.28542	1.71608	1.71608
FvesChr3G00084880	0.209717	0.04439	4.72441	2.24013	2.24013
FvesChr3G00085520	2.96816	0.043372	68.4349	6.09666	6.09666
FvesChr3G00086020	0.033311	0.01061	3.13959	1.65057	1.65057
FvesChr3G00086310	9.98398	1.10096	9.06843	3.18085	3.18085
FvesChr3G00086720	0.21262	0.0819225	2.59538	1.37594	1.37594
FvesChr3G00086760	2.24975	0.330094	6.81547	2.76881	2.76881
FvesChr3G00087050	0.411844	0.038369	10.7338	3.42409	3.42409
FvesChr3G00087410	47.9339	19.3483	2.47742	1.30884	1.30884
FvesChr3G00087730	0.14545	0.0216595	6.71528	2.74745	2.74745
FvesChr3G00087840	16.482	3.03716	5.42678	2.4401	2.4401
FvesChr3G00087970	3.3878	1.34608	2.51679	1.33158	1.33158
FvesChr3G00087980	0.451908	0.057209	7.89924	2.98171	2.98171
FvesChr3G00088260	20.4648	7.11486	2.87634	1.52424	1.52424
FvesChr3G00088420	0.0344493	0.0113645	3.03131	1.59994	1.59994
FvesChr3G00088440	0.968637	0.319396	3.03271	1.60061	1.60061
FvesChr3G00088910	0.011908	0.0045185	2.63539	1.39802	1.39802
FvesChr3G00089090	0.97272	0.288627	3.37016	1.75282	1.75282
FvesChr3G00089390	24.166	4.12192	5.8628	2.55159	2.55159
FvesChr3G00089520	67.0722	32.4563	2.06654	1.04722	1.04722
FvesChr3G00089720	0.140032	0.06492	2.15699	1.10902	1.10902
FvesChr3G00090220	56.7087	11.4297	4.96154	2.31079	2.31079
FvesChr3G00090230	95.8841	20.4559	4.68736	2.22878	2.22878
FvesChr3G00090420	86.1507	0.807867	106.64	6.7366	6.7366
FvesChr3G00090490	3.17197	1.57172	2.01816	1.01304	1.01304
FvesChr3G00090510	2.9798	1.16765	2.55198	1.35162	1.35162
FvesChr3G00090530	0.145654	0.0703445	2.07059	1.05004	1.05004
FvesChr3G00091020	167.447	68.6321	2.43977	1.28675	1.28675
FvesChr3G00091130	0.00164633	0.000231	7.12698	2.83329	2.83329
FvesChr3G00091360	319.224	143.534	2.22403	1.15318	1.15318
FvesChr3G00091490	99.4703	20.8764	4.76473	2.25239	2.25239
FvesChr3G00091700	0.70103	0.331622	2.11394	1.07993	1.07993
FvesChr3G00092030	33.2267	15.539	2.13828	1.09645	1.09645
FvesChr3G00092210	3.0075	1.06407	2.82641	1.49897	1.49897
FvesChr3G00092220	0.150233	0.072287	2.07829	1.0554	1.0554
FvesChr3G00092280	15.3538	2.65874	5.77485	2.52978	2.52978
FvesChr3G00092470	0.944331	0.161707	5.83977	2.54591	2.54591
FvesChr3G00092480	6.65717	2.43559	2.73329	1.45064	1.45064
FvesChr3G00092520	19.5228	1.28713	15.1677	3.92293	3.92293
FvesChr3G00092900	14.5246	5.69094	2.55223	1.35176	1.35176
FvesChr3G00092910	0.679937	0.0777505	8.74511	3.12848	3.12848
FvesChr3G00092930	35.7363	15.3221	2.33235	1.22178	1.22178
FvesChr3G00092940	0.101359	0.036494	2.77742	1.47374	1.47374
FvesChr3G00093040	2.20883	0.940412	2.34878	1.23191	1.23191
FvesChr3G00093050	73.4569	4.39351	16.7194	4.06345	4.06345
FvesChr3G00093160	0.129924	0.051517	2.52196	1.33454	1.33454
FvesChr3G00093180	0.106423	0.0304585	3.49403	1.80489	1.80489
FvesChr3G00093330	246.992	81.1109	3.04511	1.6065	1.6065
FvesChr3G00093410	2.42758	0.800107	3.03407	1.60125	1.60125
FvesChr3G00093450	52.9401	17.7137	2.98865	1.5795	1.5795
FvesChr3G00093610	200.654	52.2203	3.84245	1.94203	1.94203
FvesChr3G00093810	0.02859	0.012691	2.25278	1.1717	1.1717
FvesChr3G00093930	0.920264	0.287874	3.19676	1.67661	1.67661
FvesChr3G00094060	787.146	271.873	2.89527	1.5337	1.5337
FvesChr3G00094100	30.1274	3.88671	7.75139	2.95446	2.95446
FvesChr3G00094200	0.109483	0.019542	5.60246	2.48606	2.48606
FvesChr3G00094230	1.75759	0.549493	3.19857	1.67743	1.67743
FvesChr3G00094330	15.1718	3.91233	3.87794	1.95529	1.95529
FvesChr3G00094760	6.76318	2.26066	2.99168	1.58096	1.58096
FvesChr3G00094860	6.68529	2.9414	2.27283	1.18449	1.18449
FvesChr3G00094910	12.2791	0.281228	43.6627	5.44833	5.44833
FvesChr3G00095130	110.681	46.7856	2.36571	1.24227	1.24227
FvesChr3G00095220	21.0801	5.35158	3.93905	1.97785	1.97785
FvesChr3G00095410	2.9015	0.574518	5.05032	2.33638	2.33638
FvesChr3G00095430	0.0422093	0.012835	3.28861	1.71748	1.71748
FvesChr3G00095740	34.4576	13.9995	2.46134	1.29945	1.29945
FvesChr3G00095820	4.51415	2.12879	2.12052	1.08442	1.08442
FvesChr3G00095850	1.64398	0.305127	5.38786	2.42971	2.42971
FvesChr3G00095860	2.26776	0.985183	2.30186	1.2028	1.2028
FvesChr3G00096000	2.6119	1.09079	2.3945	1.25972	1.25972
FvesChr3G00096240	2.26866	0.155416	14.5974	3.86764	3.86764
FvesChr3G00096320	9.49204	0.330643	28.7079	4.84337	4.84337
FvesChr3G00096330	0.300332	0.0673615	4.45851	2.15656	2.15656
FvesChr3G00096420	0.211171	0.087562	2.41167	1.27003	1.27003
FvesChr3G00096480	34.6325	4.31247	8.03079	3.00554	3.00554
FvesChr3G00096860	10.7512	0.855992	12.56	3.65076	3.65076
FvesChr3G00096930	2.90934	1.37046	2.12289	1.08603	1.08603
FvesChr3G00097880	1.44142	0.191945	7.50953	2.90872	2.90872
FvesChr3G00098090	9.21349	1.81736	5.0697	2.3419	2.3419
FvesChr3G00098360	7.36738	2.99817	2.45729	1.29707	1.29707
FvesChr3G00098440	7.99377	2.05937	3.88166	1.95667	1.95667
FvesChr3G00098700	31.4377	2.28401	13.7642	3.78285	3.78285
FvesChr3G00098920	6.24527	0.411668	15.1706	3.92321	3.92321
FvesChr3G00099040	0.853471	0.310217	2.75121	1.46006	1.46006
FvesChr3G00099080	24.1834	7.74379	3.12294	1.6429	1.6429
FvesChr3G00099100	67.9542	21.0222	3.2325	1.69265	1.69265
FvesChr3G00099390	6.54109	1.01677	6.4332	2.68554	2.68554
FvesChr3G00099660	17.2628	0.208816	82.6698	6.36929	6.36929
FvesChr3G00099750	4.42368	0.495962	8.91938	3.15694	3.15694
FvesChr3G00100130	13.6401	6.27315	2.17436	1.12059	1.12059
FvesChr3G00100740	16.2656	0.729398	22.3001	4.47898	4.47898
FvesChr3G00100850	61.6395	9.83298	6.26865	2.64815	2.64815
FvesChr3G00100890	1.69186	0.026022	65.0166	6.02274	6.02274
FvesChr3G00101020	1.32961	0.53069	2.50544	1.32506	1.32506
FvesChr3G00101030	6.64488	1.38192	4.80845	2.26557	2.26557
FvesChr3G00101210	4.89238	0.521027	9.38988	3.23111	3.23111
FvesChr3G00101300	259.678	61.6456	4.21243	2.07465	2.07465
FvesChr3G00101910	0.116112	0.0494155	2.34971	1.23248	1.23248
FvesChr3G00101940	3.83477	0.382898	10.0151	3.3241	3.3241
FvesChr3G00102280	0.273164	0.071447	3.82331	1.93482	1.93482
FvesChr3G00102420	10.2709	3.60797	2.84672	1.5093	1.5093
FvesChr3G00102960	109.705	23.6217	4.64424	2.21544	2.21544
FvesChr3G00103040	12.99	6.01441	2.15981	1.1109	1.1109
FvesChr3G00103210	6.40324	1.5088	4.24394	2.0854	2.0854
FvesChr3G00103220	0.61284	0.13409	4.57036	2.19231	2.19231
FvesChr3G00103720	0.547804	0.259542	2.11066	1.07769	1.07769
FvesChr3G00103900	1.42843	0.438354	3.25863	1.70427	1.70427
FvesChr3G00104080	81.0304	6.98552	11.5998	3.53602	3.53602
FvesChr3G00104220	6.52254	2.84516	2.2925	1.19692	1.19692
FvesChr3G00104370	13.8414	1.52918	9.05151	3.17816	3.17816
FvesChr3G00104430	16.7902	0.289232	58.0509	5.85925	5.85925
FvesChr3G00104930	8.03661	0.01483	541.916	9.08192	9.08192
FvesChr3G00105040	13.8494	0.510836	27.1113	4.76082	4.76082
FvesChr3G00105160	25.2565	8.91762	2.83221	1.50193	1.50193
FvesChr3G00105730	0.199836	0.0858555	2.32759	1.21884	1.21884
FvesChr3G00105770	0.102288	0.033898	3.01751	1.59336	1.59336
FvesChr3G00106010	23.2056	6.36023	3.64854	1.86732	1.86732
FvesChr3G00106030	2.9807	0.571199	5.21832	2.38359	2.38359
FvesChr3G00106110	11.6	5.41632	2.14167	1.09873	1.09873
FvesChr3G00106180	5.53268	2.46981	2.24012	1.16358	1.16358
FvesChr3G00106230	271.979	97.4021	2.79233	1.48147	1.48147
FvesChr3G00107010	9.19913	3.60888	2.54903	1.34995	1.34995
FvesChr3G00107580	0.065396	0.0100765	6.48995	2.69821	2.69821
FvesChr3G00108060	0.77329	0.0567405	13.6285	3.76856	3.76856
FvesChr3G00108330	0.709999	0.200461	3.54183	1.8245	1.8245
FvesChr3G00109500	14.6976	2.29451	6.40554	2.67932	2.67932
FvesChr3G00109520	131.772	6.77548	19.4484	4.28158	4.28158
FvesChr3G00109700	0.129586	0.0311615	4.15852	2.05607	2.05607
FvesChr3G00109830	14.0122	5.61273	2.4965	1.31991	1.31991
FvesChr3G00109900	6.18861	1.84099	3.36156	1.74913	1.74913
FvesChr3G00110180	0.261391	0.0442555	5.90641	2.56228	2.56228
FvesChr3G00110190	22.4779	4.63834	4.8461	2.27682	2.27682
FvesChr3G00110330	10.1747	2.27864	4.46526	2.15875	2.15875
FvesChr3G00110630	1.25683	0.523985	2.39861	1.2622	1.2622
FvesChr3G00110670	1.59438	0.199123	8.00701	3.00126	3.00126
FvesChr3G00110910	0.769222	0.156222	4.92389	2.2998	2.2998
FvesChr3G00111560	0.690115	0.217339	3.17529	1.66689	1.66689
FvesChr3G00111750	0.168433	0.070469	2.39018	1.25712	1.25712
FvesChr3G00112490	4.66909	0.249128	18.7417	4.22818	4.22818
FvesChr3G00112910	12.1156	1.06231	11.4049	3.51158	3.51158
FvesChr3G00113160	84.3717	23.0258	3.66422	1.8735	1.8735
FvesChr3G00113270	1.3688	0.0249265	54.9134	5.77909	5.77909
FvesChr3G00113290	50.0635	0.730512	68.5321	6.09871	6.09871
FvesChr3G00113320	0.783811	0.010292	76.1573	6.25091	6.25091
FvesChr3G00113400	577.885	146.363	3.9483	1.98123	1.98123
FvesChr3G00113410	148.757	43.6592	3.40722	1.7686	1.7686
FvesChr3G00113420	132.976	45.2935	2.93588	1.55379	1.55379
FvesChr3G00113470	235.871	45.2044	5.21787	2.38346	2.38346
FvesChr3G00113500	86.5053	42.4079	2.03984	1.02846	1.02846
FvesChr3G00113540	37.7376	15.9995	2.35867	1.23797	1.23797
FvesChr3G00113640	403.327	196.407	2.05353	1.03811	1.03811
FvesChr3G00113670	213.903	22.8599	9.3571	3.22606	3.22606
FvesChr3G00113690	43.7949	14.8653	2.94611	1.55881	1.55881
FvesChr3G00113720	112.831	30.8386	3.65876	1.87135	1.87135
FvesChr3G00113730	0.194929	0.052987	3.67881	1.87924	1.87924
FvesChr3G00113780	56.6595	21.7875	2.60055	1.37882	1.37882
FvesChr3G00113950	12.3097	0.528001	23.3137	4.54311	4.54311
FvesChr3G00114390	90.2347	15.0465	5.99706	2.58426	2.58426
FvesChr3G00114600	19.6568	2.48656	7.90521	2.9828	2.9828
FvesChr3G00115040	0.088219	0.0197625	4.46396	2.15832	2.15832
FvesChr3G00115520	17.4342	0.343801	50.7101	5.6642	5.6642
FvesChr3G00115550	16.474	3.66175	4.49894	2.16958	2.16958
FvesChr3G00115730	1.98714	0.455787	4.35979	2.12426	2.12426
FvesChr3G00115770	95.3342	38.8747	2.45234	1.29416	1.29416
FvesChr3G00116010	2.5677	0.637001	4.03092	2.01111	2.01111
FvesChr3G00116270	0.292418	0.143161	2.04257	1.03039	1.03039
FvesChr3G00116390	8.08226	3.11689	2.59305	1.37465	1.37465
FvesChr3G00116570	0.090283	0.0244575	3.69142	1.88418	1.88418
FvesChr3G00116660	35.352	17.4759	2.0229	1.01643	1.01643
FvesChr3G00116970	1.35717	0.620769	2.18626	1.12847	1.12847
FvesChr3G00117020	0.412295	0.195771	2.106	1.07451	1.07451
FvesChr3G00117510	4.61522	2.16974	2.12708	1.08888	1.08888
FvesChr3G00117600	26.855	13.3639	2.00952	1.00685	1.00685
FvesChr3G00117670	0.176323	0.07472	2.35978	1.23865	1.23865
FvesChr3G00117880	42.7194	21.0279	2.03155	1.02258	1.02258
FvesChr3G00117940	3.61386	0.101607	35.5672	5.15248	5.15248
FvesChr3G00117960	33.4971	15.7095	2.13229	1.0924	1.0924
FvesChr3G00118110	36.8456	1.0531	34.9876	5.12877	5.12877
FvesChr3G00118190	43.0019	16.8829	2.54707	1.34884	1.34884
FvesChr3G00118430	0.424564	0.05251	8.0854	3.01532	3.01532
FvesChr3G00118440	0.121061	0.0313055	3.86708	1.95125	1.95125
FvesChr3G00118490	4.63428	1.8197	2.54673	1.34865	1.34865
FvesChr3G00118760	0.193411	0.0926705	2.08708	1.06149	1.06149
FvesChr3G00118790	7.55336	2.30825	3.27234	1.71032	1.71032
FvesChr3G00118890	9.49281	3.59084	2.64362	1.40252	1.40252
FvesChr3G00118920	0.190571	0.0741915	2.56864	1.36101	1.36101
FvesChr3G00119010	3.89063	1.08608	3.58227	1.84088	1.84088
FvesChr3G00119020	27.5506	12.8553	2.14313	1.09972	1.09972
FvesChr3G00119190	55.7304	9.6881	5.75247	2.52418	2.52418
FvesChr3G00119300	14.2656	5.02879	2.83678	1.50426	1.50426
FvesChr3G00119410	1.32344	0.187515	7.05777	2.81921	2.81921
FvesChr3G00119670	20.1276	1.89424	10.6257	3.40949	3.40949
FvesChr3G00119770	19.085	1.18759	16.0704	4.00633	4.00633
FvesChr3G00119830	0.348029	0.104872	3.31859	1.73057	1.73057
FvesChr3G00120110	1.18787	0.52001	2.28433	1.19177	1.19177
FvesChr3G00120180	11.8204	3.15629	3.74503	1.90498	1.90498
FvesChr3G00120270	67.4037	18.7888	3.58745	1.84296	1.84296
FvesChr3G00120320	2.61205	0.240674	10.8531	3.44003	3.44003
FvesChr3G00120380	183.238	11.2459	16.2938	4.02625	4.02625
FvesChr3G00120550	0.683561	0.185278	3.68938	1.88338	1.88338
FvesChr3G00120670	166.667	81.9991	2.03255	1.02329	1.02329
FvesChr3G00120730	5.94742	0.511265	11.6328	3.54012	3.54012
FvesChr3G00120790	312.073	67.8647	4.59846	2.20115	2.20115
FvesChr3G00120950	41.2807	6.43972	6.41033	2.6804	2.6804
FvesChr3G00121030	0.568678	0.177231	3.20868	1.68198	1.68198
FvesChr3G00121080	418.861	91.9007	4.55775	2.18832	2.18832
FvesChr3G00121370	0.697565	0.177053	3.93987	1.97815	1.97815
FvesChr3G00121490	0.25194	0.025854	9.74471	3.28462	3.28462
FvesChr3G00121830	0.831477	0.0951735	8.73644	3.12705	3.12705
FvesChr3G00122250	3.54743	0.115649	30.6742	4.93896	4.93896
FvesChr3G00123340	0.326717	0.024048	13.586	3.76405	3.76405
FvesChr3G00123570	5.08716	0.72077	7.05796	2.81925	2.81925
FvesChr3G00123750	10.169	0.607383	16.7423	4.06543	4.06543
FvesChr3G00123810	67.2435	31.8922	2.10846	1.07619	1.07619
FvesChr3G00123950	70.3617	2.20513	31.9082	4.99586	4.99586
FvesChr3G00124720	2.2471	0.4259	5.27613	2.39948	2.39948
FvesChr3G00124930	3.25131	1.27382	2.55241	1.35186	1.35186
FvesChr3G00125350	0.436929	0.201787	2.1653	1.11456	1.11456
FvesChr3G00125580	10.102	3.85105	2.62318	1.39132	1.39132
FvesChr3G00125660	17.8161	8.2517	2.15908	1.11041	1.11041
FvesChr3G00125920	0.021272	0.0041395	5.13878	2.36143	2.36143
FvesChr3G00126260	1.47767	0.527041	2.80372	1.48734	1.48734
FvesChr4G00127460	7.54677	0.430515	17.5296	4.13172	4.13172
FvesChr4G00127810	0.091828	0.0367415	2.4993	1.32152	1.32152
FvesChr4G00127850	0.0875677	0.0433355	2.02069	1.01485	1.01485
FvesChr4G00128240	0.109387	0.046419	2.35651	1.23665	1.23665
FvesChr4G00128420	0.144882	0.05781	2.50618	1.32549	1.32549
FvesChr4G00128590	4.95529	1.97048	2.51476	1.33042	1.33042
FvesChr4G00128630	38.9916	13.0573	2.9862	1.57831	1.57831
FvesChr4G00129260	2.5758	0.869611	2.96201	1.56658	1.56658
FvesChr4G00129580	16.4692	2.25173	7.31402	2.87066	2.87066
FvesChr4G00129740	6.05334	0.458003	13.2168	3.7243	3.7243
FvesChr4G00130100	8.08639	3.59497	2.24936	1.16952	1.16952
FvesChr4G00130150	12.0828	1.85789	6.50353	2.70122	2.70122
FvesChr4G00130470	238.286	106.894	2.22917	1.15651	1.15651
FvesChr4G00130750	0.114675	0.025001	4.58682	2.19749	2.19749
FvesChr4G00130870	1.62161	0.438305	3.69972	1.88742	1.88742
FvesChr4G00130990	4.40257	0.149438	29.4609	4.88073	4.88073
FvesChr4G00131100	1.75561	0.543148	3.23229	1.69256	1.69256
FvesChr4G00131530	0.877006	0.07739	11.3323	3.50237	3.50237
FvesChr4G00131580	11.8388	2.00194	5.91365	2.56405	2.56405
FvesChr4G00131600	39.5293	6.69317	5.90593	2.56216	2.56216
FvesChr4G00131620	28.0883	7.69058	3.6523	1.8688	1.8688
FvesChr4G00131710	0.860036	0.247789	3.47084	1.79529	1.79529
FvesChr4G00131740	253.692	53.5587	4.73672	2.24389	2.24389
FvesChr4G00131890	0.193672	0.0415125	4.66539	2.222	2.222
FvesChr4G00132140	3.6127	1.6966	2.12937	1.09043	1.09043
FvesChr4G00132330	2.44959	1.06902	2.29144	1.19626	1.19626
FvesChr4G00132930	1.38508	0.613463	2.2578	1.17492	1.17492
FvesChr4G00133120	0.310999	0.013984	22.2396	4.47506	4.47506
FvesChr4G00133690	1.28367	0.626856	2.04778	1.03406	1.03406
FvesChr4G00133740	23.2518	0.643587	36.1285	5.17507	5.17507
FvesChr4G00133780	3.24653	0.085284	38.0672	5.25048	5.25048
FvesChr4G00133830	0.762423	0.209743	3.63503	1.86197	1.86197
FvesChr4G00133900	0.521531	0.232303	2.24504	1.16674	1.16674
FvesChr4G00134050	109.703	30.3073	3.61969	1.85587	1.85587
FvesChr4G00134160	1.58106	0.378715	4.17479	2.0617	2.0617
FvesChr4G00134190	2.44543	0.0785215	31.1434	4.96086	4.96086
FvesChr4G00134230	0.0431477	0.0114975	3.75279	1.90796	1.90796
FvesChr4G00134270	21.4365	1.55729	13.7652	3.78295	3.78295
FvesChr4G00135120	76.9002	12.895	5.96356	2.57617	2.57617
FvesChr4G00135310	61.1432	26.6019	2.29846	1.20067	1.20067
FvesChr4G00135630	0.429971	0.139457	3.08318	1.62442	1.62442
FvesChr4G00135890	9.2659	0.529721	17.4921	4.12863	4.12863
FvesChr4G00135990	61.6146	3.6423	16.9164	4.08035	4.08035
FvesChr4G00136070	0.0879713	0.022969	3.83	1.93735	1.93735
FvesChr4G00136150	6.22972	1.64945	3.77685	1.91718	1.91718
FvesChr4G00136300	51.6201	4.16299	12.3998	3.63224	3.63224
FvesChr4G00136890	0.0550923	0.0157305	3.50226	1.80829	1.80829
FvesChr4G00136900	17.5464	7.00335	2.50543	1.32506	1.32506
FvesChr4G00137350	63.0274	10.2449	6.15204	2.62107	2.62107
FvesChr4G00137610	0.372317	0.169599	2.19528	1.1344	1.1344
FvesChr4G00137900	81.6956	33.8097	2.41634	1.27282	1.27282
FvesChr4G00138020	7.00043	0.7735	9.05033	3.17797	3.17797
FvesChr4G00138330	0.0271593	0.007776	3.49271	1.80435	1.80435
FvesChr4G00138840	11.7993	1.65214	7.14183	2.83629	2.83629
FvesChr4G00139340	4.05444	0.535075	7.57733	2.92169	2.92169
FvesChr4G00139600	71.9339	15.0524	4.7789	2.25668	2.25668
FvesChr4G00139980	0.00932733	0.004592	2.03121	1.02234	1.02234
FvesChr4G00140070	51.8351	15.094	3.43414	1.77995	1.77995
FvesChr4G00140140	0.111453	0.0240525	4.63375	2.21218	2.21218
FvesChr4G00140180	2.68077	0.743495	3.60562	1.85025	1.85025
FvesChr4G00140380	0.0161293	0.005123	3.14842	1.65463	1.65463
FvesChr4G00140480	0.580234	0.119269	4.86492	2.28242	2.28242
FvesChr4G00140880	68.1727	28.2247	2.41535	1.27223	1.27223
FvesChr4G00141170	27.722	4.47321	6.19733	2.63165	2.63165
FvesChr4G00141730	35.9627	15.118	2.37879	1.25023	1.25023
FvesChr4G00141920	7.67553	2.77951	2.76147	1.46544	1.46544
FvesChr4G00142190	216.452	11.8661	18.2413	4.18914	4.18914
FvesChr4G00142500	0.437183	0.052666	8.30105	3.05329	3.05329
FvesChr4G00142760	13.2512	0.0720905	183.813	7.5221	7.5221
FvesChr4G00142900	0.171275	0.047916	3.57448	1.83773	1.83773
FvesChr4G00143480	37.6925	4.9003	7.69186	2.94333	2.94333
FvesChr4G00143500	3.13558	1.24016	2.52836	1.3382	1.3382
FvesChr4G00143610	0.501176	0.023996	20.8858	4.38445	4.38445
FvesChr4G00143660	59.7058	26.9712	2.21368	1.14645	1.14645
FvesChr4G00143910	41.875	6.25938	6.68996	2.742	2.742
FvesChr4G00144320	0.761264	0.151715	5.01772	2.32703	2.32703
FvesChr4G00144390	13.0336	6.15561	2.11736	1.08226	1.08226
FvesChr4G00144500	12.8418	2.2046	5.825	2.54226	2.54226
FvesChr4G00144540	0.981644	0.413713	2.37276	1.24657	1.24657
FvesChr4G00144590	32.8201	13.6712	2.40068	1.26344	1.26344
FvesChr4G00144630	0.156443	0.04766	3.28248	1.71479	1.71479
FvesChr4G00144860	13.229	3.67722	3.59756	1.84702	1.84702
FvesChr4G00145040	30.7783	6.20263	4.96214	2.31096	2.31096
FvesChr4G00145050	56.1307	1.67679	33.475	5.06501	5.06501
FvesChr4G00145220	19.1394	4.37392	4.37579	2.12954	2.12954
FvesChr4G00145660	537.138	25.6565	20.9357	4.3879	4.3879
FvesChr4G00146090	12.656	2.99114	4.23115	2.08105	2.08105
FvesChr4G00146540	0.219545	0.0876255	2.50549	1.32509	1.32509
FvesChr4G00146660	0.533566	0.055502	9.61345	3.26505	3.26505
FvesChr4G00146720	0.201239	0.0685155	2.93713	1.55441	1.55441
FvesChr4G00147030	21.3205	9.1754	2.32365	1.2164	1.2164
FvesChr4G00147040	494.899	240.026	2.06185	1.04394	1.04394
FvesChr4G00147100	307.943	36.51	8.43449	3.0763	3.0763
FvesChr4G00147180	25.1241	9.16356	2.74173	1.45509	1.45509
FvesChr4G00147460	21.8675	2.45136	8.92057	3.15714	3.15714
FvesChr4G00147470	4.72696	0.410174	11.5243	3.5266	3.5266
FvesChr4G00147560	3.87548	0.892621	4.34168	2.11825	2.11825
FvesChr4G00147980	2.96654	0.558454	5.31206	2.40927	2.40927
FvesChr4G00148340	0.349597	0.075973	4.6016	2.20214	2.20214
FvesChr4G00148350	10.5826	3.87532	2.73075	1.4493	1.4493
FvesChr4G00148570	8.33295	1.1606	7.17989	2.84396	2.84396
FvesChr4G00148630	0.250515	0.117234	2.13688	1.09551	1.09551
FvesChr4G00149220	50.766	19.3567	2.62266	1.39103	1.39103
FvesChr4G00149440	117.053	41.3031	2.834	1.50284	1.50284
FvesChr4G00149530	20.2511	6.96495	2.90758	1.53982	1.53982
FvesChr4G00149710	1.01273	0.144175	7.02428	2.81235	2.81235
FvesChr4G00149850	0.392647	0.115938	3.38668	1.75987	1.75987
FvesChr4G00149880	0.0711573	0.031222	2.27908	1.18845	1.18845
FvesChr4G00150150	5.69157	0.241226	23.5944	4.56037	4.56037
FvesChr4G00150710	143.037	28.1377	5.08345	2.34581	2.34581
FvesChr4G00150890	4.24722	1.11536	3.80792	1.929	1.929
FvesChr4G00150930	0.434618	0.153599	2.82956	1.50058	1.50058
FvesChr4G00151060	6.3577	1.28773	4.93715	2.30368	2.30368
FvesChr4G00151480	19.0751	9.1774	2.07848	1.05553	1.05553
FvesChr4G00151550	12.6398	0.110631	114.253	6.83608	6.83608
FvesChr4G00152240	10.5197	4.27917	2.45834	1.29768	1.29768
FvesChr4G00152250	1.55944	0.731112	2.13297	1.09287	1.09287
FvesChr4G00152310	27.1985	2.33061	11.6701	3.54474	3.54474
FvesChr4G00152550	43.2131	13.5119	3.19814	1.67723	1.67723
FvesChr4G00153010	1.34274	0.142038	9.45343	3.24084	3.24084
FvesChr4G00153170	0.100775	0.007438	13.5487	3.76008	3.76008
FvesChr4G00153220	1.44663	0.047603	30.3894	4.9255	4.9255
FvesChr4G00153230	1.72728	0.17551	9.84148	3.29887	3.29887
FvesChr4G00153300	0.210406	0.0130885	16.0757	4.00681	4.00681
FvesChr4G00153320	0.846772	0.147822	5.72832	2.51811	2.51811
FvesChr4G00153560	4.69986	1.67177	2.81131	1.49124	1.49124
FvesChr4G00153630	2.86927	0.310392	9.24402	3.20852	3.20852
FvesChr4G00153770	1.16711	0.160676	7.26369	2.8607	2.8607
FvesChr4G00153820	16.6714	7.56158	2.20475	1.14062	1.14062
FvesChr4G00153840	16.9946	0.98575	17.2403	4.10771	4.10771
FvesChr4G00154010	52.6803	6.83097	7.71198	2.9471	2.9471
FvesChr4G00154040	100.475	45.0456	2.23052	1.15738	1.15738
FvesChr4G00154670	40.7938	10.2753	3.97007	1.98916	1.98916
FvesChr4G00154840	1.99333	0.379548	5.25186	2.39283	2.39283
FvesChr4G00154850	25.1047	0.123033	204.048	7.67277	7.67277
FvesChr4G00155020	34.4786	10.5836	3.25775	1.70387	1.70387
FvesChr4G00155040	6.47923	2.60675	2.48556	1.31357	1.31357
FvesChr4G00155050	2.37701	0.926027	2.56689	1.36002	1.36002
FvesChr4G00155090	3.64014	1.22698	2.96675	1.56888	1.56888
FvesChr4G00155110	4.2739	1.79	2.38765	1.25559	1.25559
FvesChr4G00155290	0.152825	0.0067815	22.5356	4.49413	4.49413
FvesChr4G00155300	0.250615	0.119493	2.09733	1.06855	1.06855
FvesChr4G00155440	4.17786	1.68448	2.48021	1.31046	1.31046
FvesChr4G00155540	33.2105	9.66853	3.43491	1.78027	1.78027
FvesChr4G00155580	2.51888	0.872078	2.88836	1.53025	1.53025
FvesChr4G00155680	1.08243	0.208251	5.1977	2.37787	2.37787
FvesChr4G00155930	0.346742	0.144607	2.39781	1.26172	1.26172
FvesChr4G00156010	0.296333	0.044102	6.71926	2.7483	2.7483
FvesChr4G00156110	5.51154	2.64466	2.08403	1.05938	1.05938
FvesChr4G00156240	32.5224	13.4957	2.40983	1.26893	1.26893
FvesChr4G00156320	19.2045	5.61526	3.42005	1.77402	1.77402
FvesChr4G00156370	2.82603	0.259809	10.8773	3.44325	3.44325
FvesChr4G00156430	2.35387	0.052267	45.0356	5.49299	5.49299
FvesChr4G00156720	8.56852	2.28887	3.74356	1.90441	1.90441
FvesChr4G00156760	17.2479	8.38687	2.05653	1.04021	1.04021
FvesChr4G00156980	82.5002	25.1612	3.27886	1.7132	1.7132
FvesChr4G00157290	6.12437	3.01522	2.03115	1.0223	1.0223
FvesChr4G00157330	0.244482	0.078653	3.10836	1.63615	1.63615
FvesChr4G00157530	0.0400277	0.015939	2.5113	1.32844	1.32844
FvesChr4G00157790	0.848728	0.384044	2.20998	1.14403	1.14403
FvesChr4G00158030	847.766	294.563	2.87805	1.52509	1.52509
FvesChr4G00158250	0.181209	0.047778	3.79274	1.92324	1.92324
FvesChr4G00158260	5.94145	0.608726	9.76048	3.28695	3.28695
FvesChr4G00158880	2.72838	0.92128	2.96152	1.56634	1.56634
FvesChr4G00158960	0.372035	0.154369	2.41004	1.26906	1.26906
FvesChr4G00158980	31.6858	0.489723	64.7014	6.01573	6.01573
FvesChr4G00159080	0.879369	0.351739	2.50007	1.32197	1.32197
FvesChr4G00159140	9.66726	2.45311	3.94082	1.9785	1.9785
FvesChr4G00159270	0.051402	0.021974	2.33922	1.22603	1.22603
FvesChr4G00159940	4.60508	1.05713	4.35621	2.12307	2.12307
FvesChr4G00159960	0.044512	0.015756	2.82508	1.49829	1.49829
FvesChr4G00160050	1.77721	0.483403	3.67645	1.87831	1.87831
FvesChr4G00160060	1.90744	0.541308	3.52376	1.81712	1.81712
FvesChr4G00160070	13.8994	1.35461	10.2609	3.35908	3.35908
FvesChr4G00160090	13.8451	6.33355	2.18599	1.12829	1.12829
FvesChr4G00160240	6.14622	1.35408	4.53906	2.18239	2.18239
FvesChr4G00160360	0.00346667	0.0001175	29.5035	4.88282	4.88282
FvesChr4G00160560	1.88314	0.707255	2.66261	1.41284	1.41284
FvesChr4G00160620	0.570226	0.108968	5.23297	2.38763	2.38763
FvesChr4G00160710	10.3312	4.17548	2.47426	1.307	1.307
FvesChr4G00160740	95.6788	5.14203	18.6072	4.21779	4.21779
FvesChr4G00160840	455.309	80.1529	5.68051	2.50602	2.50602
FvesChr4G00160850	1.64407	0.274762	5.98362	2.58102	2.58102
FvesChr4G00160870	1.69661	0.15144	11.2032	3.48584	3.48584
FvesChr4G00160920	14.2538	1.21666	11.7156	3.55036	3.55036
FvesChr4G00160970	6.67852	1.82181	3.66588	1.87416	1.87416
FvesChr4G00161050	3.01667	0.756675	3.98675	1.99521	1.99521
FvesChr4G00161450	5.37682	1.50289	3.57766	1.83902	1.83902
FvesChr4G00161560	15.2677	6.48019	2.35606	1.23637	1.23637
FvesChr4G00161600	19.5432	6.81972	2.86569	1.51888	1.51888
FvesChr4G00161790	30.985	2.24307	13.8137	3.78802	3.78802
FvesChr4G00161940	0.0606993	0.026999	2.24821	1.16877	1.16877
FvesChr4G00162030	0.728253	0.0349715	20.8242	4.38019	4.38019
FvesChr4G00162050	0.122268	0.035155	3.47798	1.79825	1.79825
FvesChr4G00162070	0.216284	0.0465155	4.64971	2.21714	2.21714
FvesChr4G00162080	0.779498	0.339823	2.29384	1.19776	1.19776
FvesChr4G00162410	706.316	257.25	2.74564	1.45714	1.45714
FvesChr4G00162450	135.91	50.1185	2.71177	1.43923	1.43923
FvesChr4G00162660	1.17103	0.148989	7.85979	2.97449	2.97449
FvesChr4G00162670	74.5504	24.9508	2.98789	1.57913	1.57913
FvesChr4G00162680	4.07162	1.35631	3.00198	1.58591	1.58591
FvesChr4G00162690	37.2273	8.50986	4.3746	2.12915	2.12915
FvesChr4G00162700	0.365157	0.0857295	4.25941	2.09065	2.09065
FvesChr4G00162790	1.11153	0.042745	26.0039	4.70065	4.70065
FvesChr4G00162800	1.14217	0.271601	4.20533	2.07222	2.07222
FvesChr4G00162910	6.57501	2.82738	2.32548	1.21753	1.21753
FvesChr4G00162930	541.2	12.046	44.9278	5.48954	5.48954
FvesChr4G00162970	1.8157	0.272429	6.66486	2.73657	2.73657
FvesChr4G00163020	0.239073	0.0924485	2.58601	1.37073	1.37073
FvesChr4G00163090	1.52637	0.52076	2.93105	1.55142	1.55142
FvesChr4G00163160	0.107249	0.031249	3.43208	1.77908	1.77908
FvesChr4G00163180	11.0021	4.78187	2.30079	1.20213	1.20213
FvesChr4G00163280	12.5627	4.8889	2.56964	1.36157	1.36157
FvesChr4G00163460	0.391251	0.147749	2.64808	1.40494	1.40494
FvesChr4G00163490	0.0918447	0.018676	4.91779	2.29801	2.29801
FvesChr4G00163720	41.2488	0.333628	123.637	6.94997	6.94997
FvesChr4G00163880	0.332159	0.0546285	6.08032	2.60415	2.60415
FvesChr4G00164090	7.27536	0.211663	34.3724	5.10318	5.10318
FvesChr4G00164180	2.04429	0.711951	2.8714	1.52175	1.52175
FvesChr4G00164420	23.5343	10.8622	2.16663	1.11545	1.11545
FvesChr4G00164530	9.28638	0.713367	13.0177	3.7024	3.7024
FvesChr4G00164590	9.40294	1.7922	5.24659	2.39138	2.39138
FvesChr4G00164680	15.5253	4.04921	3.83416	1.93891	1.93891
FvesChr4G00164770	0.948786	0.059675	15.8992	3.99088	3.99088
FvesChr4G00164810	2.65035	0.900509	2.94317	1.55737	1.55737
FvesChr4G00164980	0.275411	0.13764	2.00095	1.00068	1.00068
FvesChr4G00164990	5.95352	1.95032	3.05259	1.61003	1.61003
FvesChr4G00165000	0.0915183	0.0427325	2.14166	1.09873	1.09873
FvesChr4G00165080	260.088	56.0737	4.63832	2.2136	2.2136
FvesChr4G00165200	25.7359	11.4502	2.24764	1.16841	1.16841
FvesChr4G00165570	0.224715	0.011827	19.0002	4.24794	4.24794
FvesChr4G00165620	43.0773	5.83006	7.38883	2.88535	2.88535
FvesChr4G00165930	32.3461	2.0992	15.4087	3.94568	3.94568
FvesChr4G00165950	30.4502	0.528968	57.5652	5.84712	5.84712
FvesChr4G00166030	5.80976	0.163131	35.6142	5.15438	5.15438
FvesChr4G00166230	0.392478	0.101159	3.8798	1.95598	1.95598
FvesChr4G00166360	41.3918	10.351	3.99884	1.99958	1.99958
FvesChr4G00166420	0.914975	0.0381125	24.0072	4.5854	4.5854
FvesChr4G00166680	7.09142	0.699577	10.1367	3.34152	3.34152
FvesChr4G00166710	5.09412	0.349282	14.5846	3.86637	3.86637
FvesChr4G00166760	0.248976	0.0557165	4.46862	2.15983	2.15983
FvesChr4G00166960	0.233345	0.079653	2.92952	1.55066	1.55066
FvesChr4G00167010	24.3893	10.6496	2.29016	1.19545	1.19545
FvesChr4G00167100	0.153909	0.05112	3.01075	1.59012	1.59012
FvesChr4G00167190	10.1027	3.23779	3.12024	1.64166	1.64166
FvesChr4G00167450	0.335912	0.094745	3.54544	1.82596	1.82596
FvesChr4G00167460	0.145859	0.017334	8.4146	3.07289	3.07289
FvesChr4G00167600	0.181125	0.081568	2.22054	1.15091	1.15091
FvesChr4G00167630	29.0815	3.00371	9.68185	3.27528	3.27528
FvesChr4G00167860	0.163891	0.0286275	5.72496	2.51727	2.51727
FvesChr4G00168230	0.307586	0.086628	3.55066	1.82809	1.82809
FvesChr4G00168380	1.46345	0.34467	4.24596	2.08609	2.08609
FvesChr4G00168420	4.82454	0.617667	7.8109	2.96549	2.96549
FvesChr4G00168520	0.114038	0.0336165	3.39232	1.76227	1.76227
FvesChr4G00168730	1.77482	0.494108	3.59198	1.84478	1.84478
FvesChr4G00168790	6.196	2.19133	2.82751	1.49953	1.49953
FvesChr4G00168810	31.5537	9.13584	3.45383	1.7882	1.7882
FvesChr4G00168980	0.117391	0.015308	7.6686	2.93896	2.93896
FvesChr4G00169030	43.8598	9.03681	4.85347	2.27902	2.27902
FvesChr4G00169130	1.13846	0.42309	2.69082	1.42805	1.42805
FvesChr4G00169240	3.34274	1.51623	2.20464	1.14054	1.14054
FvesChr4G00169330	3.85811	1.52063	2.53718	1.34322	1.34322
FvesChr4G00169370	1.22468	0.0754465	16.2324	4.02081	4.02081
FvesChr4G00169470	19.4287	8.26591	2.35046	1.23294	1.23294
FvesChr4G00169600	21.4875	8.84215	2.43013	1.28103	1.28103
FvesChr4G00169630	28.9658	9.01841	3.21185	1.68341	1.68341
FvesChr4G00169790	126.186	15.315	8.23938	3.04254	3.04254
FvesChr4G00169940	0.161378	0.022357	7.21825	2.85165	2.85165
FvesChr4G00169990	0.249349	0.103563	2.4077	1.26766	1.26766
FvesChr4G00170180	4.27469	1.39263	3.06951	1.61801	1.61801
FvesChr4G00170220	5.63151	0.872275	6.45612	2.69067	2.69067
FvesChr4G00170280	1.41909	0.472793	3.0015	1.58568	1.58568
FvesChr4G00170290	2.84261	0.347011	8.1917	3.03416	3.03416
FvesChr4G00170310	120.217	7.18145	16.7399	4.06522	4.06522
FvesChr4G00170330	11.2457	2.93137	3.83632	1.93972	1.93972
FvesChr4G00170340	0.335936	0.0411035	8.17293	3.03085	3.03085
FvesChr4G00170360	28.4845	11.8214	2.40957	1.26878	1.26878
FvesChr4G00170540	0.0764827	0.029094	2.62881	1.39441	1.39441
FvesChr4G00170610	3.29834	0.430076	7.6692	2.93908	2.93908
FvesChr4G00170640	52.0107	22.6769	2.29356	1.19759	1.19759
FvesChr4G00171040	5.039	1.66641	3.02387	1.5964	1.5964
FvesChr4G00171100	73.4342	12.702	5.78129	2.53139	2.53139
FvesChr4G00171130	739.951	63.0455	11.7368	3.55297	3.55297
FvesChr4G00171240	1.44444	0.387239	3.73011	1.89922	1.89922
FvesChr4G00171340	7.19464	1.44043	4.99479	2.32042	2.32042
FvesChr4G00171470	1.5723	0.533021	2.94979	1.56061	1.56061
FvesChr4G00171510	13.1356	5.02289	2.61515	1.3869	1.3869
FvesChr4G00171620	29.0411	8.76003	3.31518	1.72909	1.72909
FvesChr4G00171630	20.5644	7.52406	2.73316	1.45057	1.45057
FvesChr4G00172120	25.453	2.64918	9.60789	3.26422	3.26422
FvesChr4G00172190	5.7387	1.94428	2.95158	1.56149	1.56149
FvesChr4G00172200	0.381017	0.094398	4.03628	2.01303	2.01303
FvesChr4G00172210	76.0859	2.55407	29.7901	4.89676	4.89676
FvesChr4G00172350	0.283641	0.105474	2.68919	1.42717	1.42717
FvesChr4G00172380	115.161	4.8613	23.6893	4.56616	4.56616
FvesChr4G00172430	28.4819	2.2851	12.4642	3.63971	3.63971
FvesChr4G00172450	0.482361	0.057205	8.43214	3.0759	3.0759
FvesChr4G00172460	34.4704	0.308192	111.847	6.80538	6.80538
FvesChr4G00172570	52.4611	13.2953	3.94584	1.98033	1.98033
FvesChr4G00172810	5.33623	1.96549	2.71496	1.44093	1.44093
FvesChr4G00172920	31.4436	1.41695	22.191	4.4719	4.4719
FvesChr4G00173010	147.967	43.2055	3.42472	1.77599	1.77599
FvesChr4G00173150	4.2107	1.21982	3.45191	1.7874	1.7874
FvesChr4G00173200	3.63349	0.3294	11.0306	3.46344	3.46344
FvesChr4G00173580	2.4921	0.818237	3.04569	1.60677	1.60677
FvesChr4G00173780	18.7522	9.14266	2.05106	1.03637	1.03637
FvesChr4G00173810	6.31465	0.921084	6.85567	2.7773	2.7773
FvesChr4G00173820	0.677389	0.282654	2.39653	1.26095	1.26095
FvesChr4G00173900	54.3446	9.42916	5.76346	2.52693	2.52693
FvesChr4G00174300	4.88931	1.69871	2.87825	1.52519	1.52519
FvesChr4G00174450	7.61958	2.89619	2.6309	1.39555	1.39555
FvesChr4G00174470	10.0361	4.52276	2.21902	1.14992	1.14992
FvesChr4G00174510	0.248565	0.0611745	4.06321	2.02262	2.02262
FvesChr4G00174830	4.33547	1.79969	2.40901	1.26844	1.26844
FvesChr4G00174860	0.255897	0.0769055	3.32742	1.7344	1.7344
FvesChr4G00174870	90.2522	10.9197	8.26507	3.04703	3.04703
FvesChr4G00174990	16.7734	6.10984	2.74531	1.45697	1.45697
FvesChr4G00175090	3.04668	0.431715	7.05717	2.81909	2.81909
FvesChr4G00175240	0.284906	0.050075	5.68959	2.50833	2.50833
FvesChr4G00175280	4.3058	1.11789	3.85171	1.9455	1.9455
FvesChr4G00175360	0.322952	0.060867	5.30586	2.40759	2.40759
FvesChr4G00175540	0.449039	0.151872	2.95669	1.56398	1.56398
FvesChr4G00175610	1.38384	0.676378	2.04596	1.03278	1.03278
FvesChr4G00175760	1.48113	0.433733	3.41484	1.77182	1.77182
FvesChr4G00175990	0.151683	0.0732025	2.0721	1.05109	1.05109
FvesChr4G00176110	0.968349	0.112152	8.63429	3.11008	3.11008
FvesChr4G00176160	9.61757	0.38083	25.2542	4.65845	4.65845
FvesChr4G00176170	2.29306	0.709538	3.23176	1.69232	1.69232
FvesChr4G00176200	37.6717	4.28488	8.79179	3.13616	3.13616
FvesChr5G00229170	19.4344	8.15533	2.38304	1.2528	1.2528
FvesChr5G00229180	5.99823	2.40473	2.49435	1.31866	1.31866
FvesChr5G00229240	4.24692	0.544598	7.79827	2.96315	2.96315
FvesChr5G00229260	14.1083	1.64971	8.55202	3.09626	3.09626
FvesChr5G00229340	0.012871	0.0002975	43.2639	5.43509	5.43509
FvesChr5G00229390	0.146067	0.0147405	9.90923	3.30877	3.30877
FvesChr5G00229570	24.3927	6.90817	3.53099	1.82007	1.82007
FvesChr5G00229650	0.390108	0.148645	2.62443	1.39201	1.39201
FvesChr5G00229810	179.132	6.32553	28.3189	4.82369	4.82369
FvesChr5G00229850	13.9421	6.57179	2.1215	1.08508	1.08508
FvesChr5G00229920	64.7925	24.0381	2.69541	1.4305	1.4305
FvesChr5G00229990	19.7439	9.50032	2.07824	1.05536	1.05536
FvesChr5G00230120	0.120028	0.0259605	4.62347	2.20898	2.20898
FvesChr5G00230220	2.07355	0.865698	2.39523	1.26017	1.26017
FvesChr5G00230330	42.385	7.08164	5.98519	2.5814	2.5814
FvesChr5G00230490	38.4548	16.1287	2.38424	1.25353	1.25353
FvesChr5G00230680	4.72458	0.039198	120.531	6.91326	6.91326
FvesChr5G00230790	1.02151	0.083233	12.2729	3.61741	3.61741
FvesChr5G00231150	2.5535	0.209216	12.2051	3.60941	3.60941
FvesChr5G00231190	2.37124	1.00925	2.34951	1.23236	1.23236
FvesChr5G00231200	114.077	48.8074	2.3373	1.22484	1.22484
FvesChr5G00231210	0.745444	0.144478	5.15957	2.36725	2.36725
FvesChr5G00231560	4.25712	1.94752	2.18592	1.12824	1.12824
FvesChr5G00231820	0.122114	0.055571	2.19744	1.13582	1.13582
FvesChr5G00231840	14.7286	4.53985	3.24429	1.6979	1.6979
FvesChr5G00232080	9.921	4.49851	2.2054	1.14104	1.14104
FvesChr5G00232280	12.2306	5.21389	2.34576	1.23006	1.23006
FvesChr5G00232450	61.5616	8.50884	7.23502	2.855	2.855
FvesChr5G00232640	252.955	75.9453	3.33075	1.73585	1.73585
FvesChr5G00232750	15.8774	3.09016	5.13804	2.36122	2.36122
FvesChr5G00232940	13.221	5.64209	2.34328	1.22853	1.22853
FvesChr5G00232950	12.0941	3.45575	3.49971	1.80723	1.80723
FvesChr5G00232960	8.19968	1.65396	4.95761	2.30965	2.30965
FvesChr5G00232970	0.248221	0.033207	7.47497	2.90207	2.90207
FvesChr5G00232980	81.7897	37.3707	2.18861	1.13001	1.13001
FvesChr5G00232990	26.7251	13.2747	2.01324	1.00952	1.00952
FvesChr5G00233000	8.9599	1.58424	5.65563	2.49969	2.49969
FvesChr5G00233010	13.042	3.87679	3.36413	1.75023	1.75023
FvesChr5G00233020	5.89242	1.13089	5.21041	2.3814	2.3814
FvesChr5G00233030	29.7673	7.10865	4.18748	2.06608	2.06608
FvesChr5G00233040	40.8921	9.88719	4.13587	2.04819	2.04819
FvesChr5G00233070	0.742711	0.159703	4.65056	2.21741	2.21741
FvesChr5G00233100	0.521154	0.057423	9.0757	3.18201	3.18201
FvesChr5G00233110	2.57159	0.429794	5.9833	2.58094	2.58094
FvesChr5G00233160	40.1	15.0586	2.66293	1.41302	1.41302
FvesChr5G00233170	40.8028	13.4118	3.04231	1.60517	1.60517
FvesChr5G00233200	1.33199	0.230506	5.77856	2.53071	2.53071
FvesChr5G00233210	31.9406	14.4235	2.21448	1.14697	1.14697
FvesChr5G00233290	0.319191	0.112271	2.84303	1.50743	1.50743
FvesChr5G00233530	1.39169	0.648447	2.14619	1.10178	1.10178
FvesChr5G00233760	25.9165	3.84762	6.73574	2.75184	2.75184
FvesChr5G00233810	4.03272	1.86171	2.16613	1.11512	1.11512
FvesChr5G00234030	3.38263	0.628227	5.38441	2.42879	2.42879
FvesChr5G00234170	0.325525	0.160181	2.03224	1.02307	1.02307
FvesChr5G00234240	0.412614	0.067459	6.11652	2.61271	2.61271
FvesChr5G00234350	0.0345567	0.016356	2.11278	1.07914	1.07914
FvesChr5G00234810	12.9113	2.45991	5.24867	2.39195	2.39195
FvesChr5G00234980	5.72218	2.08993	2.73798	1.45311	1.45311
FvesChr5G00235000	33.9291	9.37645	3.61854	1.85541	1.85541
FvesChr5G00235020	15.5497	1.3034	11.9301	3.57653	3.57653
FvesChr5G00235260	20.6749	7.71355	2.68033	1.42241	1.42241
FvesChr5G00235410	13.2313	0.86839	15.2366	3.92947	3.92947
FvesChr5G00235470	83.9053	17.4921	4.79676	2.26206	2.26206
FvesChr5G00235500	45.2075	1.59199	28.3968	4.82766	4.82766
FvesChr5G00235900	77.1798	33.806	2.28302	1.19094	1.19094
FvesChr5G00236070	0.224096	0.084045	2.66638	1.41488	1.41488
FvesChr5G00236090	30.2068	3.01672	10.0131	3.32382	3.32382
FvesChr5G00236140	0.168511	0.066252	2.54349	1.34681	1.34681
FvesChr5G00236240	6.70152	3.25468	2.05904	1.04197	1.04197
FvesChr5G00236400	10.2349	0.557693	18.3523	4.19789	4.19789
FvesChr5G00236470	0.439595	0.187391	2.34587	1.23012	1.23012
FvesChr5G00236700	8.63077	3.78885	2.27794	1.18773	1.18773
FvesChr5G00236850	2.37489	0.530525	4.47649	2.16237	2.16237
FvesChr5G00237110	12.4739	6.0045	2.07743	1.0548	1.0548
FvesChr5G00237130	37.9245	13.5444	2.80002	1.48544	1.48544
FvesChr5G00237140	0.906465	0.380072	2.38498	1.25398	1.25398
FvesChr5G00237870	0.0388403	0.0173775	2.23509	1.16034	1.16034
FvesChr5G00238090	0.0767683	0.0270005	2.84322	1.50753	1.50753
FvesChr5G00238390	6.35093	2.09225	3.03546	1.60192	1.60192
FvesChr5G00238810	0.048214	0.0223255	2.15959	1.11076	1.11076
FvesChr5G00239030	1.79026	0.485207	3.68968	1.8835	1.8835
FvesChr5G00239050	10.3913	3.47591	2.98951	1.57991	1.57991
FvesChr5G00239090	9.85748	4.83009	2.04085	1.02917	1.02917
FvesChr5G00239750	2.36388	1.06147	2.22699	1.15509	1.15509
FvesChr5G00239880	2.51795	1.17747	2.13844	1.09656	1.09656
FvesChr5G00240340	2.9404	1.35441	2.17099	1.11836	1.11836
FvesChr5G00240370	36.9218	17.0225	2.169	1.11703	1.11703
FvesChr5G00240570	2.48487	1.13688	2.1857	1.1281	1.1281
FvesChr5G00240650	19.1228	7.63695	2.50399	1.32423	1.32423
FvesChr5G00240860	0.0345307	0.011621	2.9714	1.57114	1.57114
FvesChr5G00241220	14.3581	0.502464	28.5754	4.8367	4.8367
FvesChr5G00241280	77.4975	4.57285	16.9473	4.08298	4.08298
FvesChr5G00241340	12.9998	1.72356	7.54241	2.91503	2.91503
FvesChr5G00241370	4.15212	1.94954	2.1298	1.09072	1.09072
FvesChr5G00241480	71.3452	21.1072	3.38013	1.75708	1.75708
FvesChr5G00241560	0.854985	0.108932	7.8488	2.97247	2.97247
FvesChr5G00241570	0.184273	0.088456	2.08322	1.05881	1.05881
FvesChr5G00241580	31.9791	2.31371	13.8215	3.78885	3.78885
FvesChr5G00241590	12.5984	6.14905	2.04884	1.03481	1.03481
FvesChr5G00241620	188.852	91.503	2.06389	1.04537	1.04537
FvesChr5G00241730	4.48105	0.766081	5.84932	2.54827	2.54827
FvesChr5G00241920	24.4561	11.7319	2.08458	1.05975	1.05975
FvesChr5G00242050	14.2952	0.294309	48.5722	5.60206	5.60206
FvesChr5G00242490	2.44527	0.949616	2.57501	1.36458	1.36458
FvesChr5G00242520	20.8196	0.990525	21.0187	4.3936	4.3936
FvesChr5G00242630	5.22956	2.61025	2.00347	1.0025	1.0025
FvesChr5G00242690	112.781	25.4369	4.43374	2.14853	2.14853
FvesChr5G00243040	0.420521	0.200377	2.09865	1.06946	1.06946
FvesChr5G00243180	0.191921	0.016684	11.5033	3.52398	3.52398
FvesChr5G00243210	232.179	66.3258	3.50059	1.8076	1.8076
FvesChr5G00243260	172.312	15.9839	10.7804	3.43033	3.43033
FvesChr5G00243270	26.6602	11.9489	2.23117	1.1578	1.1578
FvesChr5G00243330	0.114069	0.0503065	2.26747	1.18109	1.18109
FvesChr5G00243440	29.8342	0.944743	31.5792	4.9809	4.9809
FvesChr5G00243530	0.16039	0.0685455	2.33991	1.22645	1.22645
FvesChr5G00243640	0.220223	0.092578	2.37879	1.25023	1.25023
FvesChr5G00243770	109.885	6.90008	15.9251	3.99323	3.99323
FvesChr5G00244050	3.08232	1.20524	2.55744	1.3547	1.3547
FvesChr5G00244070	6.34236	1.07928	5.87646	2.55495	2.55495
FvesChr5G00244550	0.412908	0.174426	2.36724	1.24321	1.24321
FvesChr5G00244760	0.48936	0.158276	3.09181	1.62845	1.62845
FvesChr5G00244870	68.5797	12.7377	5.38401	2.42868	2.42868
FvesChr5G00245060	5.82349	2.56951	2.26638	1.18039	1.18039
FvesChr5G00245100	0.442463	0.143392	3.08569	1.62559	1.62559
FvesChr5G00245220	92.5966	7.61884	12.1536	3.60332	3.60332
FvesChr5G00245540	52.8384	14.1295	3.73959	1.90288	1.90288
FvesChr5G00245700	6.09474	1.29339	4.71221	2.23641	2.23641
FvesChr5G00245720	5.02103	2.22641	2.25521	1.17326	1.17326
FvesChr5G00245970	1.49749	0.436495	3.43071	1.77851	1.77851
FvesChr5G00246070	13.907	6.77208	2.05357	1.03814	1.03814
FvesChr5G00246560	2.55734	0.535294	4.77746	2.25624	2.25624
FvesChr5G00246610	11.6543	5.03362	2.31529	1.2112	1.2112
FvesChr5G00246640	0.546252	0.045504	12.0045	3.5855	3.5855
FvesChr5G00246860	17.3175	5.06313	3.42032	1.77413	1.77413
FvesChr5G00247210	0.14422	0.0678055	2.12697	1.0888	1.0888
FvesChr5G00247270	2.21815	0.25958	8.54516	3.09511	3.09511
FvesChr5G00247300	46.7141	13.0321	3.58454	1.84179	1.84179
FvesChr5G00247350	7.07544	0.568397	12.4481	3.63785	3.63785
FvesChr5G00247370	2.04059	0.585148	3.48731	1.80211	1.80211
FvesChr5G00247500	0.0462903	0.0177915	2.60182	1.37952	1.37952
FvesChr5G00247520	0.36402	0.0651185	5.59012	2.48288	2.48288
FvesChr5G00247910	0.242879	0.114498	2.12125	1.08492	1.08492
FvesChr5G00248130	4.89805	0.217899	22.4785	4.49048	4.49048
FvesChr5G00248170	99.6324	48.0543	2.07333	1.05195	1.05195
FvesChr5G00248340	11.4516	4.43924	2.57963	1.36716	1.36716
FvesChr5G00248420	1.41052	0.055296	25.5085	4.6729	4.6729
FvesChr5G00248470	10.2067	0.254271	40.141	5.327	5.327
FvesChr5G00248870	9.23256	1.28324	7.19473	2.84694	2.84694
FvesChr5G00248890	0.387788	0.182358	2.12653	1.0885	1.0885
FvesChr5G00249160	2.55697	0.371104	6.89017	2.78454	2.78454
FvesChr5G00249260	0.0267607	0.010672	2.50756	1.32628	1.32628
FvesChr5G00249270	26.6579	12.8029	2.08217	1.05809	1.05809
FvesChr5G00249300	192.883	48.8003	3.9525	1.98277	1.98277
FvesChr5G00249390	60.0514	28.1217	2.13541	1.09452	1.09452
FvesChr5G00249460	36.4263	13.0969	2.7813	1.47576	1.47576
FvesChr5G00249470	0.175892	0.0565495	3.1104	1.6371	1.6371
FvesChr5G00249500	102.588	1.26257	81.2532	6.34435	6.34435
FvesChr5G00249520	17.7536	4.2406	4.18658	2.06577	2.06577
FvesChr5G00249770	10.8462	0.966039	11.2275	3.48897	3.48897
FvesChr5G00249940	70.0463	19.5749	3.57837	1.8393	1.8393
FvesChr5G00249950	10.5277	1.13723	9.25737	3.2106	3.2106
FvesChr5G00249960	2.478	0.964031	2.57046	1.36203	1.36203
FvesChr5G00250050	52.0928	5.19277	10.0318	3.32651	3.32651
FvesChr5G00250080	60.4749	27.9005	2.16752	1.11604	1.11604
FvesChr5G00250090	0.248739	0.010958	22.6993	4.50458	4.50458
FvesChr5G00250160	2.85279	1.38934	2.05334	1.03797	1.03797
FvesChr5G00250200	40.3224	10.5666	3.81603	1.93207	1.93207
FvesChr5G00250480	0.033774	0.0166005	2.03452	1.02469	1.02469
FvesChr5G00250560	1.32657	0.350866	3.78086	1.91871	1.91871
FvesChr5G00250740	9.56904	1.12088	8.53704	3.09374	3.09374
FvesChr5G00250760	6.59061	1.0402	6.33592	2.66355	2.66355
FvesChr5G00250770	17.3014	8.11343	2.13244	1.0925	1.0925
FvesChr5G00250800	6.87166	2.19239	3.13432	1.64815	1.64815
FvesChr5G00251220	7.26482	3.50306	2.07385	1.05231	1.05231
FvesChr5G00251230	2.67904	0.499378	5.36476	2.42351	2.42351
FvesChr5G00251280	1.75618	0.321771	5.45786	2.44834	2.44834
FvesChr5G00251290	0.939621	0.11253	8.34999	3.06178	3.06178
FvesChr5G00251580	2.63456	0.677796	3.88696	1.95864	1.95864
FvesChr5G00251590	0.308063	0.0204625	15.055	3.91217	3.91217
FvesChr5G00251760	326.807	145.18	2.25104	1.17059	1.17059
FvesChr5G00251930	0.382933	0.0809455	4.73076	2.24207	2.24207
FvesChr5G00252070	0.858496	0.163655	5.24577	2.39115	2.39115
FvesChr5G00252190	8.30196	2.13277	3.89257	1.96072	1.96072
FvesChr5G00252230	32.2621	5.91095	5.45803	2.44838	2.44838
FvesChr5G00252670	26.7325	3.39893	7.86497	2.97544	2.97544
FvesChr5G00252700	30.4947	3.99127	7.64035	2.93364	2.93364
FvesChr5G00252890	14.9807	6.90108	2.17078	1.11821	1.11821
FvesChr5G00253090	121.319	33.887	3.5801	1.84	1.84
FvesChr5G00253100	0.314728	0.065288	4.82061	2.26922	2.26922
FvesChr5G00253180	301.217	135.759	2.21877	1.14976	1.14976
FvesChr5G00253470	11.5361	4.47917	2.5755	1.36485	1.36485
FvesChr5G00253540	0.124317	0.056528	2.19921	1.13698	1.13698
FvesChr5G00253640	2.44649	0.828372	2.95337	1.56236	1.56236
FvesChr5G00253710	11.7909	1.70979	6.89608	2.78578	2.78578
FvesChr5G00253800	6.79383	0.488011	13.9215	3.79924	3.79924
FvesChr5G00254040	2.57103	0.501464	5.12705	2.35813	2.35813
FvesChr5G00254310	43.9438	18.3307	2.39729	1.2614	1.2614
FvesChr5G00254360	13.542	4.2389	3.1947	1.67568	1.67568
FvesChr5G00254390	48.414	10.0569	4.81399	2.26723	2.26723
FvesChr5G00254510	169.472	80.0464	2.11717	1.08213	1.08213
FvesChr5G00254680	8.57432	0.64052	13.3865	3.74271	3.74271
FvesChr5G00254820	0.183101	0.0594115	3.08191	1.62382	1.62382
FvesChr5G00254910	7.87357	3.73429	2.10845	1.07618	1.07618
FvesChr5G00255010	75.5896	36.7463	2.05707	1.04059	1.04059
FvesChr5G00255110	44.9191	15.4577	2.90594	1.53901	1.53901
FvesChr5G00255180	6.57545	1.43492	4.58245	2.19612	2.19612
FvesChr5G00255220	0.960817	0.127931	7.51043	2.9089	2.9089
FvesChr5G00255250	0.0356853	0.0100655	3.54531	1.82591	1.82591
FvesChr5G00255390	10.1249	0.495036	20.4529	4.35423	4.35423
FvesChr5G00255460	24.0283	5.2789	4.55177	2.18643	2.18643
FvesChr5G00255520	0.914153	0.447284	2.04379	1.03125	1.03125
FvesChr5G00255580	5.84873	0.771512	7.58087	2.92236	2.92236
FvesChr5G00255600	9.87501	0.497414	19.8527	4.31126	4.31126
FvesChr5G00255980	19.2493	6.67242	2.88491	1.52853	1.52853
FvesChr5G00256070	0.279299	0.0300175	9.30454	3.21793	3.21793
FvesChr5G00256550	37.379	17.7359	2.10754	1.07556	1.07556
FvesChr5G00256590	1.33957	0.529201	2.53131	1.33989	1.33989
FvesChr5G00257000	1.80811	0.687762	2.62898	1.3945	1.3945
FvesChr5G00257460	5.48339	0.0274915	199.458	7.63994	7.63994
FvesChr5G00257830	8.31811	2.31144	3.59867	1.84746	1.84746
FvesChr5G00257870	7.78229	2.22504	3.4976	1.80637	1.80637
FvesChr5G00258140	0.136006	0.055062	2.47005	1.30454	1.30454
FvesChr5G00258170	15.0117	6.1684	2.43364	1.28312	1.28312
FvesChr5G00258460	5.35594	0.221861	24.141	4.59341	4.59341
FvesChr5G00258740	0.868039	0.431671	2.01088	1.00783	1.00783
FvesChr5G00258780	0.29866	0.026293	11.3589	3.50575	3.50575
FvesChr5G00258870	0.113101	0.0181675	6.22544	2.63818	2.63818
FvesChr5G00259030	0.732232	0.095961	7.63052	2.93178	2.93178
FvesChr5G00259110	1.54976	0.490707	3.15822	1.65911	1.65911
FvesChr5G00259200	16.3543	4.07482	4.01351	2.00487	2.00487
FvesChr5G00259280	0.620938	0.28419	2.18494	1.12759	1.12759
FvesChr5G00259380	0.940057	0.116453	8.07245	3.01301	3.01301
FvesChr5G00259450	0.127058	0.0540985	2.34864	1.23183	1.23183
FvesChr5G00259940	0.278966	0.124186	2.24637	1.16759	1.16759
FvesChr5G00259980	0.963712	0.34011	2.83353	1.5026	1.5026
FvesChr5G00260190	0.192901	0.0853105	2.26116	1.17706	1.17706
FvesChr5G00260630	0.005316	0.001659	3.20434	1.68003	1.68003
FvesChr5G00260920	145.325	25.3259	5.73818	2.52059	2.52059
FvesChr5G00261180	0.429728	0.088673	4.84621	2.27686	2.27686
FvesChr5G00261830	1.91668	0.164674	11.6393	3.54093	3.54093
FvesChr5G00261840	31.9922	9.36459	3.41629	1.77243	1.77243
FvesChr5G00261880	24.8382	5.81058	4.27464	2.0958	2.0958
FvesChr5G00262060	24.3437	3.97384	6.12598	2.61494	2.61494
FvesChr5G00262190	9.62355	3.76275	2.55758	1.35478	1.35478
FvesChr5G00262390	1.16208	0.373457	3.11168	1.63769	1.63769
FvesChr5G00262670	0.011373	0.002461	4.62129	2.2083	2.2083
FvesChr5G00262750	25.4044	9.64743	2.63328	1.39686	1.39686
FvesChr5G00262760	0.080414	0.0277965	2.89295	1.53254	1.53254
FvesChr5G00263100	293.75	133.351	2.20284	1.13936	1.13936
FvesChr5G00263240	4.38539	1.62627	2.6966	1.43114	1.43114
FvesChr5G00263270	11.3965	3.29577	3.45791	1.7899	1.7899
FvesChr5G00263750	16.4763	4.70076	3.50503	1.80943	1.80943
FvesChr5G00264180	5.09085	0.84779	6.00485	2.58613	2.58613
FvesChr5G00264300	9.47616	2.85795	3.31571	1.72932	1.72932
FvesChr5G00264340	27.7433	10.955	2.53248	1.34055	1.34055
FvesChr5G00264560	0.0688627	0.0088145	7.81243	2.96577	2.96577
FvesChr5G00264720	2490.37	143.878	17.309	4.11345	4.11345
FvesChr5G00264840	15.9822	7.65873	2.0868	1.06129	1.06129
FvesChr5G00264950	5.30208	1.43381	3.69789	1.8867	1.8867
FvesChr5G00264990	0.562288	0.227075	2.47622	1.30814	1.30814
FvesChr5G00265010	0.246919	0.107735	2.2919	1.19654	1.19654
FvesChr5G00265220	16.7848	1.88667	8.89652	3.15324	3.15324
FvesChr5G00265610	0.348511	0.029008	12.0143	3.58668	3.58668
FvesChr5G00265650	20.7552	3.62188	5.73051	2.51866	2.51866
FvesChr5G00265770	0.515485	0.035286	14.6088	3.86876	3.86876
FvesChr5G00265790	1.35051	0.585919	2.30494	1.20473	1.20473
FvesChr5G00265820	6.84796	0.958323	7.14577	2.83709	2.83709
FvesChr5G00265980	0.0764697	0.0050605	15.1111	3.91754	3.91754
FvesChr5G00266050	3.41936	0.809804	4.22246	2.07808	2.07808
FvesChr5G00266660	169.46	26.1289	6.48556	2.69723	2.69723
FvesChr5G00266840	9.14609	4.22877	2.16282	1.11292	1.11292
FvesChr5G00267290	0.158158	0.0779325	2.02942	1.02107	1.02107
FvesChr5G00267340	0.486473	0.150977	3.22217	1.68803	1.68803
FvesChr5G00267520	15.609	5.15887	3.02567	1.59725	1.59725
FvesChr5G00268230	1.07623	0.34466	3.12258	1.64274	1.64274
FvesChr5G00268400	0.0531507	0.0061615	8.62625	3.10873	3.10873
FvesChr5G00268540	0.054398	0.014457	3.76274	1.91179	1.91179
FvesChr5G00268630	39.4149	17.0582	2.31062	1.20828	1.20828
FvesChr5G00268880	1.11846	0.281313	3.97586	1.99127	1.99127
FvesChr5G00268930	5.97091	2.58443	2.31034	1.2081	1.2081
FvesChr5G00269310	0.090713	0.02856	3.17623	1.66731	1.66731
FvesChr5G00269570	25.3971	8.11618	3.1292	1.64579	1.64579
FvesChr5G00269600	2.63659	1.19188	2.21213	1.14544	1.14544
FvesChr5G00269700	15.4962	7.04156	2.20067	1.13795	1.13795
FvesChr5G00269860	0.113059	0.050784	2.22628	1.15463	1.15463
FvesChr5G00269940	28.0693	5.72399	4.9038	2.2939	2.2939
FvesChr5G00269950	0.35986	0.046596	7.72299	2.94916	2.94916
FvesChr5G00270350	0.121097	0.0360565	3.35853	1.74783	1.74783
FvesChr5G00270670	102.72	49.465	2.07663	1.05425	1.05425
FvesChr5G00270760	97.3587	8.78624	11.0808	3.46999	3.46999
FvesChr5G00270790	284.363	9.82315	28.9483	4.85541	4.85541
FvesChr5G00271110	3.49529	0.250142	13.9732	3.80459	3.80459
FvesChr5G00271210	93.4281	7.25125	12.8844	3.68755	3.68755
FvesChr5G00271230	4.75551	1.57275	3.02369	1.59631	1.59631
FvesChr5G00271360	0.580707	0.248078	2.34082	1.22702	1.22702
FvesChr5G00271490	38.2358	4.95079	7.72318	2.9492	2.9492
FvesChr5G00271880	0.370053	0.0145225	25.4813	4.67137	4.67137
FvesChr5G00272190	4.31011	1.41741	3.04084	1.60447	1.60447
FvesChr5G00272350	5.10797	0.589409	8.66627	3.11541	3.11541
FvesChr5G00272370	31.1603	14.9907	2.07864	1.05564	1.05564
FvesChr5G00272390	9.46047	2.93129	3.2274	1.69037	1.69037
FvesChr5G00272470	17.7231	1.38084	12.835	3.68201	3.68201
FvesChr5G00272710	0.358363	0.115357	3.10655	1.63531	1.63531
FvesChr5G00273020	9.23184	3.33389	2.76909	1.46941	1.46941
FvesChr5G00273130	0.587999	0.122824	4.78735	2.25923	2.25923
FvesChr5G00273600	8.68219	2.06434	4.2058	2.07238	2.07238
FvesChr5G00273640	0.324831	0.150168	2.16312	1.11312	1.11312
FvesChr5G00273700	5.70481	2.02922	2.81134	1.49126	1.49126
FvesChr5G00273710	370.65	153.585	2.41331	1.27102	1.27102
FvesChr5G00273740	0.292707	0.055872	5.23889	2.38926	2.38926
FvesChr5G00273770	218.381	8.64309	25.2666	4.65916	4.65916
FvesChr5G00273940	176.821	61.5103	2.87466	1.52339	1.52339
FvesChr5G00274110	10.7117	0.707839	15.1329	3.91962	3.91962
FvesChr5G00274140	12.0004	2.19476	5.46775	2.45095	2.45095
FvesChr5G00274310	0.0940297	0.019389	4.84964	2.27788	2.27788
FvesChr5G00274550	6.49727	2.46464	2.6362	1.39846	1.39846
FvesChr5G00274560	0.638138	0.149147	4.27858	2.09713	2.09713
FvesChr5G00274680	1.62554	0.470303	3.45637	1.78926	1.78926
FvesChr5G00274990	1.61186	0.291716	5.52543	2.46609	2.46609
FvesChr5G00275040	0.608495	0.275566	2.20817	1.14285	1.14285
FvesChr5G00275120	6.95723	1.66601	4.17598	2.06212	2.06212
FvesChr5G00275130	297.733	115.446	2.57898	1.3668	1.3668
FvesChr5G00275190	57.7816	10.3172	5.60052	2.48556	2.48556
FvesChr5G00275210	12.3433	5.92444	2.08345	1.05898	1.05898
FvesChr5G00275250	0.368468	0.111716	3.29824	1.7217	1.7217
FvesChr5G00275280	0.0202967	0.0058495	3.46981	1.79486	1.79486
FvesChr5G00275330	40.8981	14.4776	2.82492	1.49821	1.49821
FvesChr5G00275340	34.7826	7.39965	4.70057	2.23284	2.23284
FvesChr5G00275350	105.81	7.31006	14.4746	3.85545	3.85545
FvesChr5G00275360	331.67	118.105	2.80826	1.48968	1.48968
FvesChr5G00275390	0.0952533	0.022378	4.25656	2.08969	2.08969
FvesChr5G00275400	2.60194	1.29963	2.00206	1.00148	1.00148
FvesChr5G00275840	1.23995	0.35234	3.5192	1.81525	1.81525
FvesChr5G00276000	59.5344	28.7918	2.06775	1.04806	1.04806
FvesChr5G00276270	8.2099	0.264081	31.0886	4.95831	4.95831
FvesChr5G00276810	32.4402	12.3664	2.62325	1.39135	1.39135
FvesChr5G00276910	0.110039	0.0255075	4.31399	2.10902	2.10902
FvesChr5G00277090	0.862343	0.103785	8.30898	3.05467	3.05467
FvesChr5G00277680	3.12707	0.526042	5.94453	2.57156	2.57156
FvesChr5G00277700	4.38032	1.05289	4.16027	2.05668	2.05668
FvesChr5G00277800	176.461	3.7401	47.181	5.56013	5.56013
FvesChr5G00277860	37.7905	12.5608	3.00861	1.58909	1.58909
FvesChr5G00277950	1.53933	0.616863	2.49541	1.31928	1.31928
FvesChr5G00278070	21.5728	9.23614	2.33569	1.22385	1.22385
FvesChr5G00278140	1190.1	62.5708	19.0201	4.24945	4.24945
FvesChr5G00278150	66.9092	20.9647	3.19152	1.67424	1.67424
FvesChr5G00278200	0.469406	0.195309	2.4034	1.26508	1.26508
FvesChr5G00278370	0.183187	0.053081	3.45109	1.78705	1.78705
FvesChr5G00278640	12.1859	0.671145	18.1568	4.18244	4.18244
FvesChr5G00278770	266.142	69.0461	3.85455	1.94656	1.94656
FvesChr5G00278860	5.70944	2.15695	2.64699	1.40435	1.40435
FvesChr6G00000060	12.7554	2.66742	4.78191	2.25759	2.25759
FvesChr6G00000250	85.0418	25.4314	3.34397	1.74156	1.74156
FvesChr6G00000490	31.9392	9.52911	3.35175	1.74491	1.74491
FvesChr6G00000520	31.571	7.5689	4.17115	2.06045	2.06045
FvesChr6G00000640	127.316	0.524191	242.88	7.9241	7.9241
FvesChr6G00001570	0.177839	0.0632055	2.81366	1.49245	1.49245
FvesChr6G00001780	4.95687	1.06112	4.67138	2.22385	2.22385
FvesChr6G00002340	2.05339	0.518606	3.95944	1.9853	1.9853
FvesChr6G00002530	0.80056	0.353604	2.264	1.17888	1.17888
FvesChr6G00002630	40.9865	17.0428	2.40491	1.26598	1.26598
FvesChr6G00002890	0.165152	0.0466735	3.53845	1.82312	1.82312
FvesChr6G00003140	109.968	13.1145	8.38515	3.06784	3.06784
FvesChr6G00003200	6.5874	0.060902	108.164	6.75708	6.75708
FvesChr6G00003460	2.05518	1.02509	2.00487	1.00351	1.00351
FvesChr6G00003590	183.055	24.3927	7.5045	2.90776	2.90776
FvesChr6G00003910	0.256583	0.067858	3.78117	1.91883	1.91883
FvesChr6G00004030	11.8966	3.52712	3.37289	1.75398	1.75398
FvesChr6G00004070	2.96252	0.753659	3.93085	1.97484	1.97484
FvesChr6G00004140	23.1009	5.24405	4.40517	2.1392	2.1392
FvesChr6G00004200	3.79602	0.079179	47.9422	5.58322	5.58322
FvesChr6G00004280	0.103366	0.016542	6.24872	2.64356	2.64356
FvesChr6G00004440	0.13455	0.007426	18.1188	4.17941	4.17941
FvesChr6G00004470	27.8426	13.4946	2.06323	1.04491	1.04491
FvesChr6G00004570	37.262	14.7493	2.52636	1.33706	1.33706
FvesChr6G00004990	2.34697	0.665814	3.52495	1.8176	1.8176
FvesChr6G00005940	0.0809003	0.0163585	4.94546	2.30611	2.30611
FvesChr6G00005960	0.222928	0.10461	2.13104	1.09156	1.09156
FvesChr6G00006330	16.4577	1.61331	10.2012	3.35067	3.35067
FvesChr6G00006620	5.79533	1.4144	4.09739	2.0347	2.0347
FvesChr6G00006750	0.211354	0.0896225	2.35827	1.23773	1.23773
FvesChr6G00007380	26.7304	0.202751	131.838	7.04263	7.04263
FvesChr6G00007550	33.309	11.6963	2.84782	1.50986	1.50986
FvesChr6G00007560	75.6386	1.6652	45.4231	5.50535	5.50535
FvesChr6G00007570	1.392	0.0028045	496.346	8.9552	8.9552
FvesChr6G00008100	71.7393	14.056	5.1038	2.35157	2.35157
FvesChr6G00008440	27.0114	10.8241	2.49549	1.31932	1.31932
FvesChr6G00008680	0.739157	0.147263	5.0193	2.32749	2.32749
FvesChr6G00009040	68.3841	12.2412	5.58639	2.48192	2.48192
FvesChr6G00009160	3.10321	1.03236	3.00594	1.58781	1.58781
FvesChr6G00009180	2.46132	0.412363	5.96883	2.57745	2.57745
FvesChr6G00009210	30.7465	0.044426	692.083	9.4348	9.4348
FvesChr6G00009460	10.812	5.22416	2.06961	1.04936	1.04936
FvesChr6G00009930	0.476588	0.000768	620.557	9.27742	9.27742
FvesChr6G00010320	5.82297	2.69338	2.16196	1.11234	1.11234
FvesChr6G00010330	28.9647	13.0293	2.22304	1.15253	1.15253
FvesChr6G00010440	0.133981	0.050017	2.67871	1.42154	1.42154
FvesChr6G00010550	0.358758	0.170569	2.1033	1.07266	1.07266
FvesChr6G00010740	2.76328	1.30484	2.11772	1.08251	1.08251
FvesChr6G00010800	2.80144	0.466801	6.00137	2.58529	2.58529
FvesChr6G00010830	26.209	10.2514	2.55662	1.35424	1.35424
FvesChr6G00011130	46.1388	10.6521	4.33145	2.11485	2.11485
FvesChr6G00011210	1.03553	0.325943	3.17702	1.66767	1.66767
FvesChr6G00011650	0.0755357	0.027625	2.73432	1.45118	1.45118
FvesChr6G00011750	17.8751	4.66837	3.82898	1.93696	1.93696
FvesChr6G00011770	148.085	44.2192	3.34889	1.74368	1.74368
FvesChr6G00011800	5493.6	1382.74	3.97297	1.99022	1.99022
FvesChr6G00011810	74.1209	15.8142	4.68698	2.22866	2.22866
FvesChr6G00011940	1.21837	0.531767	2.29117	1.19608	1.19608
FvesChr6G00011990	12.0061	3.24574	3.69903	1.88715	1.88715
FvesChr6G00012170	1.94612	0.02115	92.0154	6.5238	6.5238
FvesChr6G00012320	8.29816	3.94697	2.10241	1.07205	1.07205
FvesChr6G00012460	0.980621	0.334859	2.92846	1.55014	1.55014
FvesChr6G00012510	19.9957	7.73452	2.58525	1.37031	1.37031
FvesChr6G00012620	75.7006	2.09208	36.1844	5.1773	5.1773
FvesChr6G00012640	14.4473	2.21686	6.51703	2.70421	2.70421
FvesChr6G00012740	97.474	17.0904	5.70344	2.51183	2.51183
FvesChr6G00012860	0.169812	0.039144	4.33813	2.11707	2.11707
FvesChr6G00013030	1.91414	0.923898	2.07181	1.05089	1.05089
FvesChr6G00013060	0.252275	0.0185275	13.6162	3.76726	3.76726
FvesChr6G00013310	0.465325	0.144297	3.22476	1.68919	1.68919
FvesChr6G00013320	0.631161	0.0665165	9.48879	3.24622	3.24622
FvesChr6G00013380	0.297822	0.052979	5.6215	2.49096	2.49096
FvesChr6G00013530	27.0082	2.25026	12.0022	3.58523	3.58523
FvesChr6G00013560	0.0994453	0.045328	2.19391	1.1335	1.1335
FvesChr6G00013670	209.298	33.0284	6.33689	2.66378	2.66378
FvesChr6G00013780	0.0338837	0.016141	2.09923	1.06986	1.06986
FvesChr6G00013930	1.01469	0.208515	4.86625	2.28281	2.28281
FvesChr6G00014020	4.45594	1.48624	2.99812	1.58406	1.58406
FvesChr6G00014120	17.1818	5.54746	3.09725	1.63099	1.63099
FvesChr6G00014200	11.9039	5.45945	2.18043	1.12461	1.12461
FvesChr6G00014210	0.141511	0.0539775	2.62167	1.39048	1.39048
FvesChr6G00014520	264.781	121.494	2.17938	1.12392	1.12392
FvesChr6G00014740	6.46843	2.35563	2.74594	1.4573	1.4573
FvesChr6G00014900	17.9163	5.87509	3.04954	1.60859	1.60859
FvesChr6G00014960	0.52528	0.0638835	8.22247	3.03957	3.03957
FvesChr6G00015080	0.689833	0.268565	2.56859	1.36098	1.36098
FvesChr6G00015140	9.11805	1.07343	8.49431	3.0865	3.0865
FvesChr6G00015170	44.2344	0.134809	328.126	8.3581	8.3581
FvesChr6G00015230	6.36182	2.3565	2.69969	1.4328	1.4328
FvesChr6G00015630	0.115439	0.033081	3.4896	1.80306	1.80306
FvesChr6G00015880	0.0346143	0.0051145	6.76788	2.7587	2.7587
FvesChr6G00015910	37.502	9.19758	4.07738	2.02764	2.02764
FvesChr6G00015970	5.98353	0.369506	16.1933	4.01733	4.01733
FvesChr6G00016180	122.253	9.48273	12.8922	3.68842	3.68842
FvesChr6G00016300	1391.03	410.482	3.38877	1.76076	1.76076
FvesChr6G00016530	7.56824	2.7913	2.71137	1.43902	1.43902
FvesChr6G00016590	13.128	1.22901	10.6818	3.41708	3.41708
FvesChr6G00016690	16.1139	6.93902	2.32222	1.21551	1.21551
FvesChr6G00016700	25.5411	0.0766825	333.075	8.37971	8.37971
FvesChr6G00016760	2.81307	0.050628	55.5635	5.79607	5.79607
FvesChr6G00016840	25.5308	5.79634	4.40463	2.13902	2.13902
FvesChr6G00016900	122.57	41.7651	2.93475	1.55324	1.55324
FvesChr6G00016920	6.64914	2.37215	2.803	1.48697	1.48697
FvesChr6G00017030	5.90685	0.243837	24.2246	4.5984	4.5984
FvesChr6G00017140	1.8219	0.472448	3.8563	1.94722	1.94722
FvesChr6G00017330	0.133624	0.0135385	9.86995	3.30304	3.30304
FvesChr6G00017410	114.9	56.0806	2.04884	1.03481	1.03481
FvesChr6G00017430	4.79441	0.403802	11.8732	3.56963	3.56963
FvesChr6G00017550	11.7511	5.65359	2.07852	1.05556	1.05556
FvesChr6G00017680	2.96119	0.753937	3.92764	1.97366	1.97366
FvesChr6G00017900	0.0879233	0.0267335	3.28888	1.7176	1.7176
FvesChr6G00018070	0.172804	0.0811035	2.13066	1.0913	1.0913
FvesChr6G00018120	0.147685	0.0159155	9.27934	3.21402	3.21402
FvesChr6G00018490	130.25	42.1897	3.08725	1.62632	1.62632
FvesChr6G00018580	39.8587	14.3306	2.78137	1.47579	1.47579
FvesChr6G00018900	120.569	7.34134	16.4233	4.03767	4.03767
FvesChr6G00018920	11.9623	5.03768	2.37456	1.24766	1.24766
FvesChr6G00018960	17.7537	4.75852	3.73093	1.89953	1.89953
FvesChr6G00019210	0.473822	0.0507795	9.33096	3.22203	3.22203
FvesChr6G00019290	0.474038	0.105889	4.47672	2.16244	2.16244
FvesChr6G00019560	1.57432	0.631417	2.4933	1.31806	1.31806
FvesChr6G00019590	106.444	47.299	2.25046	1.17022	1.17022
FvesChr6G00020100	1112.1	41.4177	26.8508	4.74689	4.74689
FvesChr6G00020160	0.554295	0.201186	2.75513	1.46212	1.46212
FvesChr6G00020180	26.5872	10.1071	2.63054	1.39536	1.39536
FvesChr6G00020320	1.43407	0.157194	9.12298	3.18951	3.18951
FvesChr6G00020630	0.29247	0.131809	2.2189	1.14984	1.14984
FvesChr6G00020840	1.14437	0.356628	3.20887	1.68207	1.68207
FvesChr6G00020860	22.0553	10.7782	2.04628	1.033	1.033
FvesChr6G00021030	34.9297	15.8527	2.20339	1.13973	1.13973
FvesChr6G00021410	236.058	34.7653	6.79006	2.76342	2.76342
FvesChr6G00021630	0.512419	0.152782	3.35392	1.74585	1.74585
FvesChr6G00021980	128.623	3.86975	33.238	5.05476	5.05476
FvesChr6G00022110	0.223464	0.0959565	2.3288	1.21959	1.21959
FvesChr6G00022190	25.0337	9.02318	2.77438	1.47217	1.47217
FvesChr6G00022270	21.0201	2.08148	10.0986	3.33609	3.33609
FvesChr6G00022280	0.126607	0.056027	2.25976	1.17617	1.17617
FvesChr6G00022410	30.425	9.3437	3.2562	1.70319	1.70319
FvesChr6G00022490	69.5552	10.3272	6.73511	2.7517	2.7517
FvesChr6G00022680	6.44936	0.134562	47.9286	5.58281	5.58281
FvesChr6G00022900	0.836843	0.211383	3.95891	1.9851	1.9851
FvesChr6G00023170	0.536672	0.111906	4.79574	2.26175	2.26175
FvesChr6G00023550	6.71854	0.155952	43.0807	5.42897	5.42897
FvesChr6G00023640	0.0621613	0.0262365	2.36927	1.24444	1.24444
FvesChr6G00023860	5.28082	1.4438	3.65758	1.87089	1.87089
FvesChr6G00024070	54.7005	5.40269	10.1247	3.3398	3.3398
FvesChr6G00024200	21.8681	3.2825	6.66202	2.73596	2.73596
FvesChr6G00024230	18.962	4.2108	4.50317	2.17094	2.17094
FvesChr6G00024270	4.31855	0.924809	4.66967	2.22332	2.22332
FvesChr6G00024370	27.9925	3.42629	8.16992	3.03032	3.03032
FvesChr6G00024390	843.594	375.188	2.24846	1.16894	1.16894
FvesChr6G00024440	156.047	13.2842	11.7468	3.5542	3.5542
FvesChr6G00024600	32.7905	1.90026	17.2558	4.10901	4.10901
FvesChr6G00024620	4.48179	0.083966	53.3762	5.73812	5.73812
FvesChr6G00024720	445.059	140.43	3.16926	1.66415	1.66415
FvesChr6G00024730	59.7129	18.7842	3.17889	1.66852	1.66852
FvesChr6G00024910	0.460456	0.061522	7.48441	2.90389	2.90389
FvesChr6G00025000	0.0480307	0.0182805	2.62743	1.39365	1.39365
FvesChr6G00025160	4.87116	0.493463	9.87139	3.30325	3.30325
FvesChr6G00025230	12.7772	0.683542	18.6926	4.22439	4.22439
FvesChr6G00025300	1.79672	0.369233	4.8661	2.28277	2.28277
FvesChr6G00025340	0.167963	0.0095905	17.5134	4.13039	4.13039
FvesChr6G00025370	4.53924	1.05211	4.31439	2.10916	2.10916
FvesChr6G00025410	60.8993	22.8337	2.66708	1.41526	1.41526
FvesChr6G00025440	0.00362033	0.000751	4.82068	2.26924	2.26924
FvesChr6G00025680	43.4086	18.2632	2.37684	1.24905	1.24905
FvesChr6G00025710	164.327	43.3423	3.79138	1.92272	1.92272
FvesChr6G00025720	0.470352	0.210399	2.23552	1.16061	1.16061
FvesChr6G00025770	3.49389	0.470839	7.42056	2.89153	2.89153
FvesChr6G00026220	0.462377	0.046508	9.94189	3.31352	3.31352
FvesChr6G00026250	5.44581	2.63806	2.06433	1.04567	1.04567
FvesChr6G00026360	4.91679	2.17875	2.2567	1.17422	1.17422
FvesChr6G00026460	0.0569137	0.0113225	5.0266	2.32958	2.32958
FvesChr6G00026820	0.40427	0.121704	3.32173	1.73194	1.73194
FvesChr6G00026890	13.4541	6.58225	2.044	1.0314	1.0314
FvesChr6G00026900	36.7094	4.42535	8.29524	3.05228	3.05228
FvesChr6G00026950	199.072	97.9741	2.03188	1.02282	1.02282
FvesChr6G00026970	83.3733	30.3058	2.75107	1.45999	1.45999
FvesChr6G00027130	0.0407803	0.0198135	2.05821	1.04139	1.04139
FvesChr6G00027230	83.5256	30.754	2.71593	1.44144	1.44144
FvesChr6G00027710	0.859534	0.38012	2.26122	1.1771	1.1771
FvesChr6G00027750	1.37053	0.5364	2.55505	1.35335	1.35335
FvesChr6G00027780	1.18496	0.310805	3.81255	1.93076	1.93076
FvesChr6G00027940	0.076133	0.023011	3.30855	1.7262	1.7262
FvesChr6G00028280	35.7043	7.7642	4.59859	2.20119	2.20119
FvesChr6G00028690	266.425	127.789	2.08488	1.05997	1.05997
FvesChr6G00028740	5.26617	2.07813	2.5341	1.34147	1.34147
FvesChr6G00028950	30.4043	5.03948	6.03323	2.59293	2.59293
FvesChr6G00028960	3.81304	1.00037	3.81164	1.93041	1.93041
FvesChr6G00029010	6.40976	0.445462	14.389	3.8469	3.8469
FvesChr6G00029660	12.0689	4.41439	2.734	1.45101	1.45101
FvesChr6G00029770	8.5068	1.50117	5.66677	2.50253	2.50253
FvesChr6G00029840	0.00527133	0.001433	3.67853	1.87913	1.87913
FvesChr6G00030150	1.11481	0.484949	2.29882	1.20089	1.20089
FvesChr6G00030210	10.5372	0.873261	12.0664	3.59293	3.59293
FvesChr6G00030220	10.1154	0.783776	12.906	3.68997	3.68997
FvesChr6G00030480	58.2814	23.8729	2.44132	1.28766	1.28766
FvesChr6G00030530	19.6369	7.87847	2.49247	1.31758	1.31758
FvesChr6G00030810	0.79501	0.343523	2.31429	1.21057	1.21057
FvesChr6G00031110	0.209173	0.083078	2.51779	1.33216	1.33216
FvesChr6G00031520	12.6348	4.90301	2.57696	1.36567	1.36567
FvesChr6G00031910	111.063	3.99321	27.8129	4.79768	4.79768
FvesChr6G00032140	36.7488	0.725565	50.6485	5.66245	5.66245
FvesChr6G00032190	101.884	16.6472	6.12021	2.61358	2.61358
FvesChr6G00032810	56.7724	21.2806	2.6678	1.41565	1.41565
FvesChr6G00032930	10.3296	0.774059	13.3447	3.73819	3.73819
FvesChr6G00032960	3.92075	0.380244	10.3112	3.36613	3.36613
FvesChr6G00033030	13224.3	3237.98	4.08412	2.03003	2.03003
FvesChr6G00033060	0.431261	0.160851	2.68112	1.42284	1.42284
FvesChr6G00033180	32.4189	6.94977	4.66474	2.2218	2.2218
FvesChr6G00033290	14.2571	4.63109	3.07857	1.62226	1.62226
FvesChr6G00033360	8.95007	1.68498	5.31168	2.40917	2.40917
FvesChr6G00033510	0.035018	0.0090015	3.89024	1.95986	1.95986
FvesChr6G00033910	8.40842	0.112188	74.949	6.22784	6.22784
FvesChr6G00034000	2.03548	0.618319	3.29197	1.71895	1.71895
FvesChr6G00034260	8.59011	1.26968	6.76559	2.75822	2.75822
FvesChr6G00034570	14.8482	2.74605	5.40711	2.43486	2.43486
FvesChr6G00035090	86.3477	42.2464	2.04391	1.03133	1.03133
FvesChr6G00035100	14.4424	1.85614	7.7809	2.95994	2.95994
FvesChr6G00035450	92.7124	1.73457	53.4497	5.74011	5.74011
FvesChr6G00035540	37.5961	14.6808	2.5609	1.35665	1.35665
FvesChr6G00035700	0.315214	0.060329	5.22492	2.38541	2.38541
FvesChr6G00036110	0.579891	0.172079	3.3699	1.75271	1.75271
FvesChr6G00036130	0.342224	0.150203	2.27841	1.18803	1.18803
FvesChr6G00036150	0.491616	0.138395	3.55228	1.82875	1.82875
FvesChr6G00036480	7.55041	3.47002	2.1759	1.12161	1.12161
FvesChr6G00036660	2.37315	0.122192	19.4214	4.27958	4.27958
FvesChr6G00036830	0.512864	0.16909	3.03309	1.60079	1.60079
FvesChr6G00037240	3.72055	0.270191	13.7701	3.78347	3.78347
FvesChr6G00037370	14.6195	0.223846	65.3105	6.02924	6.02924
FvesChr6G00037570	1.70161	0.409492	4.15542	2.05499	2.05499
FvesChr6G00037750	0.577747	0.24295	2.37806	1.24978	1.24978
FvesChr6G00037780	86.8134	19.1501	4.5333	2.18056	2.18056
FvesChr6G00037880	36.5589	7.39077	4.94656	2.30643	2.30643
FvesChr6G00037890	0.316011	0.079492	3.97538	1.99109	1.99109
FvesChr6G00037910	2.4851	0.0515375	48.2193	5.59154	5.59154
FvesChr6G00037930	3.45464	0.364086	9.48852	3.24618	3.24618
FvesChr6G00038370	1.41642	0.214898	6.59114	2.72053	2.72053
FvesChr6G00038450	0.666772	0.284972	2.33978	1.22637	1.22637
FvesChr6G00038480	22.0522	2.3811	9.26135	3.21122	3.21122
FvesChr6G00038510	157.622	70.2531	2.24363	1.16583	1.16583
FvesChr6G00038670	79.5919	37.7888	2.10623	1.07466	1.07466
FvesChr6G00038820	43.4831	1.98714	21.8823	4.45169	4.45169
FvesChr6G00039290	144.164	43.5425	3.31089	1.72722	1.72722
FvesChr6G00039770	0.988397	0.308331	3.20564	1.68061	1.68061
FvesChr6G00039930	0.244525	0.110848	2.20595	1.1414	1.1414
FvesChr6G00039940	4.5398	0.190724	23.8029	4.57307	4.57307
FvesChr6G00040000	12.9263	2.98616	4.32873	2.11394	2.11394
FvesChr6G00040030	0.266426	0.132839	2.00562	1.00405	1.00405
FvesChr6G00040060	2.40859	0.279979	8.60273	3.1048	3.1048
FvesChr6G00040270	0.494589	0.156282	3.16472	1.66208	1.66208
FvesChr6G00040290	17.0393	0.979228	17.4008	4.12108	4.12108
FvesChr6G00040570	18.5552	6.61376	2.80555	1.48828	1.48828
FvesChr6G00040580	0.0274787	0.0109425	2.51119	1.32837	1.32837
FvesChr6G00040850	19.671	9.59644	2.04983	1.0355	1.0355
FvesChr6G00040990	0.283658	0.076329	3.71626	1.89385	1.89385
FvesChr6G00041090	1.63789	0.703318	2.3288	1.21959	1.21959
FvesChr6G00041120	25.8803	0.608461	42.534	5.41054	5.41054
FvesChr6G00041180	1.21579	0.457391	2.6581	1.4104	1.4104
FvesChr6G00041190	9.30508	1.72218	5.4031	2.43379	2.43379
FvesChr6G00041320	0.203181	0.074061	2.74343	1.45598	1.45598
FvesChr6G00041520	0.200091	0.092963	2.15238	1.10593	1.10593
FvesChr6G00041620	77.4201	36.895	2.09839	1.06928	1.06928
[truncated: 423 more rows]

## Sheet: down 1255
gene_name	CL	WT	fc	log2
FvesChr1G00279330	12.7459	25.8456	0.493156	-1.01989	1.01989
FvesChr1G00279450	0.0299937	0.096997	0.309223	-1.69328	1.69328
FvesChr1G00279460	0.12396	0.346353	0.357901	-1.48237	1.48237
FvesChr1G00280210	18.4196	47.9673	0.384003	-1.38081	1.38081
FvesChr1G00280630	0.0924687	0.499401	0.185159	-2.43316	2.43316
FvesChr1G00280750	0.0241353	0.088179	0.273708	-1.86929	1.86929
FvesChr1G00281100	1.30037	2.84593	0.456923	-1.12998	1.12998
FvesChr1G00281410	0.510191	1.2812	0.398212	-1.32839	1.32839
FvesChr1G00281730	8.95362	18.0419	0.496268	-1.01081	1.01081
FvesChr1G00281950	0.066572	0.145869	0.456382	-1.13169	1.13169
FvesChr1G00282040	0.0189447	0.056251	0.336788	-1.57009	1.57009
FvesChr1G00282160	0.128065	0.2946	0.434707	-1.20188	1.20188
FvesChr1G00282360	0.045507	0.203596	0.223516	-2.16155	2.16155
FvesChr1G00282530	0.0365547	0.134244	0.272299	-1.87674	1.87674
FvesChr1G00283140	0.011228	0.115975	0.0968136	-3.36865	3.36865
FvesChr1G00283150	0.00522567	0.0224725	0.232536	-2.10447	2.10447
FvesChr1G00283500	0.095446	0.271947	0.350973	-1.51057	1.51057
FvesChr1G00283900	0.520768	1.23756	0.420802	-1.24879	1.24879
FvesChr1G00284160	0.166995	0.525481	0.317795	-1.65383	1.65383
FvesChr1G00284280	0.070855	0.310879	0.227919	-2.13341	2.13341
FvesChr1G00284480	0.116825	0.299721	0.38978	-1.35927	1.35927
FvesChr1G00284880	0.00487	0.012852	0.378929	-1.4	1.4
FvesChr1G00284910	0.503681	1.0195	0.494047	-1.01728	1.01728
FvesChr1G00284930	0.0291443	0.084568	0.344626	-1.5369	1.5369
FvesChr1G00285410	0.0201753	0.045323	0.445146	-1.16765	1.16765
FvesChr1G00285500	0.0279773	0.217134	0.128849	-2.95625	2.95625
FvesChr1G00285830	2.2946	4.67206	0.491132	-1.02582	1.02582
FvesChr1G00286260	0.144112	0.411405	0.350292	-1.51337	1.51337
FvesChr1G00286390	0.0982727	0.228699	0.429703	-1.21859	1.21859
FvesChr1G00286700	0.0247723	0.0769195	0.322055	-1.63462	1.63462
FvesChr1G00286950	0.1344	0.325504	0.4129	-1.27614	1.27614
FvesChr1G00286960	0.110166	0.249024	0.442391	-1.17661	1.17661
FvesChr1G00287060	0.057407	0.274421	0.209193	-2.25709	2.25709
FvesChr1G00287400	0.088338	0.384349	0.229838	-2.12131	2.12131
FvesChr1G00287410	0.161018	0.440678	0.365386	-1.45251	1.45251
FvesChr1G00287610	5.58543	11.7596	0.474967	-1.0741	1.0741
FvesChr1G00288110	0.0260817	0.094297	0.276591	-1.85418	1.85418
FvesChr1G00288550	0.0109943	0.022147	0.496425	-1.01035	1.01035
FvesChr1G00288790	0.0828957	0.26166	0.316807	-1.65832	1.65832
FvesChr1G00288930	0.0315993	0.0974675	0.324204	-1.62503	1.62503
FvesChr1G00288960	0.0389303	0.111214	0.350049	-1.51437	1.51437
FvesChr1G00289220	0.0600997	0.208249	0.288595	-1.79288	1.79288
FvesChr1G00289260	11.4695	23.8507	0.48089	-1.05622	1.05622
FvesChr1G00289280	0.0496517	0.104489	0.475183	-1.07344	1.07344
FvesChr1G00289720	0.726961	1.59256	0.456475	-1.13139	1.13139
FvesChr1G00290240	0.022289	0.0871125	0.255865	-1.96655	1.96655
FvesChr1G00290250	0.0893723	0.22083	0.404711	-1.30504	1.30504
FvesChr1G00290570	0.0340413	0.186762	0.182271	-2.45585	2.45585
FvesChr1G00291360	0.0976413	0.255377	0.382343	-1.38706	1.38706
FvesChr1G00291560	2.03501	4.46958	0.455303	-1.1351	1.1351
FvesChr1G00291930	18.4544	47.0336	0.392367	-1.34973	1.34973
FvesChr1G00292310	1.36493	2.82518	0.483129	-1.04952	1.04952
FvesChr1G00292470	0.270387	0.541965	0.498901	-1.00318	1.00318
FvesChr1G00293080	0.34126	1.00377	0.339979	-1.55648	1.55648
FvesChr1G00293130	2.52022	5.32132	0.473607	-1.07824	1.07824
FvesChr1G00293430	0.057802	0.258256	0.223816	-2.15961	2.15961
FvesChr1G00293510	0.03176	0.293762	0.108115	-3.20937	3.20937
FvesChr1G00293710	0.0337917	0.11839	0.285425	-1.80881	1.80881
FvesChr1G00293810	2.44012	5.6985	0.428203	-1.22363	1.22363
FvesChr1G00294110	0.0263717	0.126947	0.207737	-2.26717	2.26717
FvesChr1G00294160	0.120732	0.280575	0.430303	-1.21657	1.21657
FvesChr1G00294340	0.187799	0.451839	0.415633	-1.26662	1.26662
FvesChr1G00294390	0.030017	0.0683625	0.439086	-1.18743	1.18743
FvesChr1G00294420	0.023686	0.180138	0.131488	-2.927	2.927
FvesChr1G00294570	1.06704	2.30007	0.463915	-1.10807	1.10807
FvesChr1G00295430	0.0190207	0.112065	0.169729	-2.5587	2.5587
FvesChr1G00295540	0.591846	1.49626	0.39555	-1.33807	1.33807
FvesChr1G00295560	0.0359083	0.221872	0.161843	-2.62734	2.62734
FvesChr1G00295670	0.124506	0.32362	0.384728	-1.37809	1.37809
FvesChr1G00296360	0.133537	0.289222	0.461709	-1.11494	1.11494
FvesChr1G00296390	0.0282003	0.058766	0.479875	-1.05927	1.05927
FvesChr1G00296510	0.171886	0.725255	0.237001	-2.07703	2.07703
FvesChr1G00296870	0.0151257	0.105287	0.143661	-2.79926	2.79926
FvesChr1G00296880	4.44469	10.2261	0.434641	-1.2021	1.2021
FvesChr1G00296900	0.476587	1.04716	0.455122	-1.13568	1.13568
FvesChr1G00297120	0.0296713	0.0791245	0.374996	-1.41505	1.41505
FvesChr1G00297140	0.0156687	0.11621	0.13483	-2.89079	2.89079
FvesChr1G00297260	0.134462	0.393288	0.341892	-1.54839	1.54839
FvesChr1G00297350	4.68171	12.1021	0.386852	-1.37015	1.37015
FvesChr1G00297470	5.75503	12.4691	0.461545	-1.11546	1.11546
FvesChr1G00298290	0.009469	0.028501	0.332234	-1.58973	1.58973
FvesChr1G00298970	0.018204	0.036768	0.495104	-1.0142	1.0142
FvesChr1G00299070	0.023148	0.116542	0.198625	-2.33188	2.33188
FvesChr1G00299510	0.275583	0.970303	0.284017	-1.81595	1.81595
FvesChr1G00299610	0.178916	0.386786	0.462571	-1.11225	1.11225
FvesChr1G00299960	0.0888673	0.189728	0.468392	-1.09421	1.09421
FvesChr1G00300200	0.00522567	0.016271	0.321164	-1.63862	1.63862
FvesChr1G00300210	0.00869067	0.03472	0.250307	-1.99823	1.99823
FvesChr1G00300320	0.075328	0.180838	0.416551	-1.26344	1.26344
FvesChr1G00301170	0.0986	0.261539	0.376999	-1.40737	1.40737
FvesChr1G00301340	0.969478	2.17328	0.446089	-1.1646	1.1646
FvesChr1G00301740	0.0221763	0.0779255	0.284584	-1.81307	1.81307
FvesChr1G00302090	0.268803	0.852693	0.31524	-1.66548	1.66548
FvesChr1G00302290	0.02159	0.059892	0.360482	-1.472	1.472
FvesChr1G00302360	0.012416	0.0427905	0.290158	-1.78509	1.78509
FvesChr1G00302790	0.157867	0.584971	0.269872	-1.88965	1.88965
FvesChr1G00303130	0.017459	0.254059	0.0687201	-3.86312	3.86312
FvesChr1G00303900	0.0326367	0.132922	0.245532	-2.02601	2.02601
FvesChr1G00303950	0.066179	0.241912	0.273567	-1.87003	1.87003
FvesChr1G00304650	0.0155423	0.0463915	0.335025	-1.57766	1.57766
FvesChr1G00304710	0.175556	0.697351	0.251747	-1.98995	1.98995
FvesChr1G00305590	0.640954	1.45637	0.440103	-1.18409	1.18409
FvesChr1G00305600	0.517893	1.50718	0.343618	-1.54112	1.54112
FvesChr1G00306330	0.567456	1.47186	0.385536	-1.37506	1.37506
FvesChr1G00307160	0.781015	1.59534	0.489561	-1.03044	1.03044
FvesChr1G00307310	1.14475	2.58269	0.443239	-1.17384	1.17384
FvesChr1G00307340	0.00610867	0.031032	0.196851	-2.34483	2.34483
FvesChr1G00307660	0.0654947	0.342446	0.191255	-2.38643	2.38643
FvesChr1G00307760	1.37883	13.5934	0.101434	-3.30139	3.30139
FvesChr1G00307950	6.26644	13.1701	0.475806	-1.07155	1.07155
FvesChr1G00308710	7.37771	14.9352	0.493981	-1.01747	1.01747
FvesChr1G00308800	0.660312	1.50054	0.44005	-1.18426	1.18426
FvesChr1G00308810	0.0232107	0.0481985	0.481564	-1.0542	1.0542
FvesChr1G00309040	0.009261	0.0283635	0.326511	-1.6148	1.6148
FvesChr1G00309570	4.48648	9.16144	0.489713	-1.02999	1.02999
FvesChr1G00309720	0.993978	2.08896	0.475823	-1.0715	1.0715
FvesChr1G00309830	1.36066	3.49004	0.389869	-1.35894	1.35894
FvesChr1G00310360	1.95031	3.95633	0.49296	-1.02046	1.02046
FvesChr1G00310680	0.124937	0.40577	0.3079	-1.69947	1.69947
FvesChr1G00310980	0.0283843	0.317124	0.0895053	-3.48188	3.48188
FvesChr1G00311130	0.00650633	0.0285945	0.227538	-2.13582	2.13582
FvesChr1G00311640	0.0569197	0.139348	0.408471	-1.29169	1.29169
FvesChr1G00312510	0.0504247	0.121207	0.416019	-1.26528	1.26528
FvesChr1G00312570	15.4599	31.4371	0.491772	-1.02394	1.02394
FvesChr1G00313070	0.244944	0.708394	0.345773	-1.5321	1.5321
FvesChr1G00313500	0.0238367	0.067454	0.353377	-1.50072	1.50072
FvesChr1G00313630	0.131351	0.29926	0.43892	-1.18797	1.18797
FvesChr1G00313750	0.0406747	0.109857	0.370251	-1.43342	1.43342
FvesChr1G00313800	0.0530487	0.109753	0.483346	-1.04887	1.04887
FvesChr1G00314180	0.424241	0.932003	0.455192	-1.13545	1.13545
FvesChr1G00314330	0.0962523	0.404879	0.237731	-2.0726	2.0726
FvesChr1G00314480	0.0989493	0.247956	0.39906	-1.32532	1.32532
FvesChr1G00314490	0.395624	0.91661	0.431616	-1.21218	1.21218
FvesChr1G00314560	0.0214727	0.0765935	0.280346	-1.83472	1.83472
FvesChr1G00314650	0.0881607	0.257538	0.342321	-1.54658	1.54658
FvesChr1G00314990	4.5601	10.067	0.452977	-1.14249	1.14249
FvesChr1G00315000	0.003509	0.137076	0.0255989	-5.28777	5.28777
FvesChr1G00315860	0.766671	1.53618	0.499076	-1.00267	1.00267
FvesChr1G00316550	0.0105937	0.0241345	0.438943	-1.18789	1.18789
FvesChr1G00317070	0.0310057	0.15188	0.204146	-2.29232	2.29232
FvesChr1G00317110	0.024023	0.0548785	0.437749	-1.19182	1.19182
FvesChr1G00317520	0.0214513	0.088894	0.241314	-2.05102	2.05102
FvesChr1G00317980	0.00641267	0.0700125	0.0915932	-3.44862	3.44862
FvesChr1G00318380	0.197321	0.815199	0.242052	-2.04661	2.04661
FvesChr1G00318670	0.00741567	0.01639	0.452451	-1.14417	1.14417
FvesChr1G00319590	0.297974	0.698275	0.426729	-1.22861	1.22861
FvesChr1G00319760	0.00101733	0.055516	0.018325	-5.77004	5.77004
FvesChr2G00178170	1.07393	3.22878	0.332613	-1.58808	1.58808
FvesChr2G00178220	0.0210503	0.58422	0.0360315	-4.7946	4.7946
FvesChr2G00178240	0.0183797	0.050034	0.367344	-1.4448	1.4448
FvesChr2G00178250	0.142332	0.809377	0.175854	-2.50755	2.50755
FvesChr2G00178850	0.010475	0.234617	0.0446473	-4.48528	4.48528
FvesChr2G00178870	0.0267377	0.107494	0.248738	-2.0073	2.0073
FvesChr2G00179030	0.0147057	0.035735	0.41152	-1.28097	1.28097
FvesChr2G00179640	0.046854	0.111708	0.419433	-1.25349	1.25349
FvesChr2G00179690	1.50332	3.192	0.470964	-1.08631	1.08631
FvesChr2G00179700	0.162029	0.60124	0.269491	-1.89169	1.89169
FvesChr2G00179790	0.0168387	0.150607	0.111806	-3.16093	3.16093
FvesChr2G00179890	0.14893	0.517129	0.287995	-1.79589	1.79589
FvesChr2G00179950	0.0177747	0.128144	0.138708	-2.84988	2.84988
FvesChr2G00180200	0.0779387	0.17826	0.437218	-1.19358	1.19358
FvesChr2G00180730	0.764685	1.9045	0.401515	-1.31648	1.31648
FvesChr2G00181310	1.45983	3.92706	0.371737	-1.42765	1.42765
FvesChr2G00181400	0.127363	0.75025	0.169761	-2.55843	2.55843
FvesChr2G00182130	0.148416	0.341996	0.43397	-1.20433	1.20433
FvesChr2G00182280	2.56384	5.24203	0.489093	-1.03182	1.03182
FvesChr2G00183000	0.225215	0.619541	0.363519	-1.4599	1.4599
FvesChr2G00183260	0.0258943	0.1129	0.229356	-2.12434	2.12434
FvesChr2G00183670	1.54611	3.89467	0.39698	-1.33286	1.33286
FvesChr2G00184320	0.140451	0.317734	0.44204	-1.17775	1.17775
FvesChr2G00184770	0.078205	0.184459	0.423968	-1.23797	1.23797
FvesChr2G00185980	0.110499	0.274577	0.402434	-1.31318	1.31318
FvesChr2G00186000	0.00730767	0.242317	0.0301575	-5.05134	5.05134
FvesChr2G00186550	0.00351067	0.025848	0.13582	-2.88024	2.88024
FvesChr2G00187690	1.5015	3.78722	0.396466	-1.33473	1.33473
FvesChr2G00187950	0.01106	0.022291	0.496164	-1.01111	1.01111
FvesChr2G00188080	0.00654433	0.01893	0.345712	-1.53236	1.53236
FvesChr2G00188560	0.132649	0.464842	0.285363	-1.80913	1.80913
FvesChr2G00189000	0.231088	0.468095	0.493678	-1.01836	1.01836
FvesChr2G00189670	0.00557533	0.0589665	0.0945509	-3.40277	3.40277
FvesChr2G00190050	0.0271787	0.0966985	0.281066	-1.83102	1.83102
FvesChr2G00190490	0.086934	0.405401	0.21444	-2.22136	2.22136
FvesChr2G00190500	0.36386	0.971218	0.374643	-1.41641	1.41641
FvesChr2G00190970	0.102235	0.211899	0.482468	-1.0515	1.0515
FvesChr2G00191450	0.0788743	0.30454	0.258995	-1.949	1.949
FvesChr2G00191840	1.68949	3.63067	0.465339	-1.10365	1.10365
FvesChr2G00191950	0.0226177	0.424042	0.0533383	-4.22869	4.22869
FvesChr2G00191960	1.27061	2.82684	0.44948	-1.15367	1.15367
FvesChr2G00192110	0.333228	0.684543	0.486789	-1.03863	1.03863
FvesChr2G00193030	0.198184	1.42873	0.138713	-2.84982	2.84982
FvesChr2G00193310	0.625913	1.46552	0.427092	-1.22738	1.22738
FvesChr2G00193330	0.282756	0.638768	0.442658	-1.17573	1.17573
FvesChr2G00193480	0.306862	0.937478	0.327327	-1.61119	1.61119
FvesChr2G00193890	1.21878	2.98544	0.408241	-1.29251	1.29251
FvesChr2G00193920	0.541446	1.09745	0.49337	-1.01926	1.01926
FvesChr2G00193960	0.00418133	0.0368255	0.113545	-3.13867	3.13867
FvesChr2G00194000	0.086733	0.401223	0.216172	-2.20975	2.20975
FvesChr2G00194920	0.733795	1.8978	0.386655	-1.37088	1.37088
FvesChr2G00195680	1.15651	2.48413	0.465557	-1.10297	1.10297
FvesChr2G00195850	0.049852	0.130658	0.381547	-1.39007	1.39007
FvesChr2G00196620	0.0229847	0.0659765	0.348377	-1.52128	1.52128
FvesChr2G00196870	0.470765	1.18683	0.396656	-1.33404	1.33404
FvesChr2G00197110	0.0809327	0.188232	0.429961	-1.21772	1.21772
FvesChr2G00197390	0.0943653	0.195132	0.483599	-1.04812	1.04812
FvesChr2G00197440	4.76114	9.92441	0.47974	-1.05968	1.05968
FvesChr2G00198070	0.046048	0.13227	0.348136	-1.52228	1.52228
FvesChr2G00198140	0.0514927	0.139655	0.368712	-1.43943	1.43943
FvesChr2G00198450	0.128441	0.79868	0.160817	-2.63651	2.63651
FvesChr2G00198730	0.0504687	0.638457	0.0790479	-3.66113	3.66113
FvesChr2G00199040	3.46959	7.79846	0.444907	-1.16842	1.16842
FvesChr2G00199520	0.010963	0.028387	0.386198	-1.37259	1.37259
FvesChr2G00199530	0.019972	0.05395	0.370195	-1.43364	1.43364
FvesChr2G00199610	0.036437	0.0936655	0.389012	-1.36211	1.36211
FvesChr2G00199760	0.347243	1.24718	0.278422	-1.84465	1.84465
FvesChr2G00199770	0.668247	1.40672	0.47504	-1.07388	1.07388
FvesChr2G00200010	0.006819	0.030133	0.226297	-2.14371	2.14371
FvesChr2G00200510	1.50242	3.56129	0.421876	-1.24511	1.24511
FvesChr2G00200540	0.000185333	0.000485	0.382131	-1.38786	1.38786
FvesChr2G00200760	0.0905497	0.280058	0.323324	-1.62895	1.62895
FvesChr2G00201090	0.296169	0.68687	0.431187	-1.21361	1.21361
FvesChr2G00201110	0.211161	0.534466	0.395088	-1.33975	1.33975
FvesChr2G00201220	0.0318783	0.131686	0.242079	-2.04645	2.04645
FvesChr2G00201860	0.0239507	0.0487545	0.49125	-1.02547	1.02547
FvesChr2G00202040	0.004704	0.044828	0.104934	-3.25244	3.25244
FvesChr2G00202170	0.096703	0.251227	0.384924	-1.37736	1.37736
FvesChr2G00202310	0.726093	1.9687	0.368818	-1.43902	1.43902
FvesChr2G00202480	0.094552	0.200642	0.471247	-1.08544	1.08544
FvesChr2G00202830	0.012387	0.131282	0.0943538	-3.40578	3.40578
FvesChr2G00203380	0.0667897	0.257783	0.259093	-1.94846	1.94846
FvesChr2G00203550	0.0965513	0.230205	0.419415	-1.25355	1.25355
FvesChr2G00204170	0.563058	1.50849	0.373261	-1.42175	1.42175
FvesChr2G00204500	0.381167	0.992818	0.383925	-1.3811	1.3811
FvesChr2G00204560	0.739143	1.60676	0.46002	-1.12023	1.12023
FvesChr2G00206250	0.406437	1.30426	0.311623	-1.68213	1.68213
FvesChr2G00206740	0.167373	0.408815	0.409409	-1.28839	1.28839
FvesChr2G00207000	3.26667e-05	0.000131	0.249364	-2.00368	2.00368
FvesChr2G00207010	0.745335	2.28455	0.326251	-1.61595	1.61595
FvesChr2G00207460	0.344553	0.746005	0.461864	-1.11446	1.11446
FvesChr2G00207970	0.115767	0.327754	0.353212	-1.50139	1.50139
FvesChr2G00208110	0.145761	1.43914	0.101283	-3.30353	3.30353
FvesChr2G00209490	13.6652	30.9967	0.440859	-1.18161	1.18161
FvesChr2G00209740	0.0168473	0.046286	0.363983	-1.45806	1.45806
FvesChr2G00209790	0.253974	0.804804	0.315573	-1.66395	1.66395
FvesChr2G00210200	0.322559	0.805435	0.400478	-1.3202	1.3202
FvesChr2G00210260	1.20412	3.52708	0.341392	-1.5505	1.5505
FvesChr2G00210690	0.214493	0.471119	0.455285	-1.13516	1.13516
FvesChr2G00210950	1.03952	2.56639	0.40505	-1.30383	1.30383
FvesChr2G00211420	6.48069	15.858	0.408669	-1.29099	1.29099
FvesChr2G00211470	0.04675	0.12215	0.382726	-1.38562	1.38562
FvesChr2G00211610	0.065667	0.203445	0.322775	-1.6314	1.6314
FvesChr2G00211920	0.0864843	0.184065	0.469858	-1.0897	1.0897
FvesChr2G00212050	0.427088	1.17083	0.364773	-1.45493	1.45493
FvesChr2G00212390	0.0141027	0.055428	0.254432	-1.97465	1.97465
FvesChr2G00212430	0.0337623	0.113798	0.296687	-1.75299	1.75299
FvesChr2G00212660	3.20511	7.40829	0.432638	-1.20877	1.20877
FvesChr2G00213210	0.0856427	0.281091	0.30468	-1.71464	1.71464
FvesChr2G00213290	0.617947	1.72037	0.359194	-1.47716	1.47716
FvesChr2G00213950	0.103823	0.263367	0.394214	-1.34295	1.34295
FvesChr2G00214210	0.129982	0.605777	0.214571	-2.22048	2.22048
FvesChr2G00214280	3.75557	8.98898	0.417797	-1.25913	1.25913
FvesChr2G00214580	0.091213	0.260149	0.350619	-1.51202	1.51202
FvesChr2G00215070	0.137486	0.388257	0.354112	-1.49772	1.49772
FvesChr2G00215370	0.00506867	0.0212695	0.238307	-2.06911	2.06911
FvesChr2G00215470	0.0152647	0.0573835	0.266011	-1.91044	1.91044
FvesChr2G00215540	0.115408	0.237832	0.485251	-1.0432	1.0432
FvesChr2G00215660	0.0978673	0.258221	0.379005	-1.39971	1.39971
FvesChr2G00215670	0.0891227	0.410795	0.216951	-2.20456	2.20456
FvesChr2G00216080	0.044447	0.121462	0.365933	-1.45035	1.45035
FvesChr2G00216370	40.2092	89.4699	0.449416	-1.15388	1.15388
FvesChr2G00216630	2.05538	4.11418	0.499584	-1.0012	1.0012
FvesChr2G00216650	2.89706	8.44522	0.343041	-1.54355	1.54355
FvesChr2G00216780	0.00860233	0.046896	0.183434	-2.44666	2.44666
FvesChr2G00217240	0.820193	2.78312	0.294703	-1.76267	1.76267
FvesChr2G00217380	7.37575	15.0895	0.488799	-1.03269	1.03269
FvesChr2G00217410	0.0171127	0.0491855	0.347921	-1.52317	1.52317
FvesChr2G00217420	0.0484267	0.119443	0.405437	-1.30245	1.30245
FvesChr2G00218790	0.0277167	0.0629445	0.440335	-1.18333	1.18333
FvesChr2G00218870	3.88017	8.65261	0.44844	-1.15701	1.15701
FvesChr2G00219340	0.0173187	0.0538345	0.321702	-1.6362	1.6362
FvesChr2G00219380	0.0194737	0.127581	0.152637	-2.71182	2.71182
FvesChr2G00221680	0.099433	0.256639	0.387443	-1.36794	1.36794
FvesChr2G00221960	0.126053	0.971417	0.129762	-2.94606	2.94606
FvesChr2G00222310	2.73416	6.71519	0.407161	-1.29633	1.29633
FvesChr2G00222490	0.0205433	0.043387	0.473491	-1.07859	1.07859
FvesChr2G00222740	3.08633	6.32968	0.487596	-1.03624	1.03624
FvesChr2G00223060	0.0348643	0.151128	0.230694	-2.11595	2.11595
FvesChr2G00223450	0.416552	0.841781	0.494846	-1.01495	1.01495
FvesChr2G00223800	0.026026	0.0759775	0.342549	-1.54562	1.54562
FvesChr2G00223920	0.00388	0.007988	0.485729	-1.04178	1.04178
FvesChr2G00224010	0.0163483	0.044993	0.363353	-1.46056	1.46056
FvesChr2G00224780	1.14484	2.47837	0.461932	-1.11425	1.11425
FvesChr2G00225160	0.0469963	0.14738	0.318879	-1.64892	1.64892
FvesChr2G00225500	0.170596	0.378384	0.450855	-1.14926	1.14926
FvesChr2G00225740	0.0192357	0.066848	0.287752	-1.7971	1.7971
FvesChr2G00226120	2.53811	5.11024	0.496671	-1.00964	1.00964
FvesChr2G00226160	5.01327	12.4146	0.40382	-1.30822	1.30822
FvesChr2G00226220	0.122234	0.25855	0.472766	-1.0808	1.0808
FvesChr2G00226540	0.0889337	0.370331	0.240146	-2.05801	2.05801
FvesChr2G00226630	0.114227	0.742858	0.153767	-2.70118	2.70118
FvesChr2G00227060	0.0471097	0.279469	0.168568	-2.56859	2.56859
FvesChr2G00227160	0.0902747	0.430905	0.2095	-2.25498	2.25498
FvesChr2G00227220	0.0540517	0.125555	0.4305	-1.21591	1.21591
FvesChr2G00227740	0.109651	0.241808	0.453464	-1.14094	1.14094
FvesChr2G00228430	0.978423	2.21647	0.441433	-1.17973	1.17973
FvesChr2G00228910	0.8379	3.61753	0.231622	-2.11016	2.11016
FvesChr3G00068710	0.044802	0.0937505	0.477885	-1.06526	1.06526
FvesChr3G00068750	0.0621193	0.156006	0.398186	-1.32849	1.32849
FvesChr3G00068760	0.581517	1.33682	0.435	-1.20091	1.20091
FvesChr3G00068830	1.00066	2.52424	0.396422	-1.33489	1.33489
FvesChr3G00069060	0.202719	0.408816	0.495868	-1.01197	1.01197
FvesChr3G00069140	2.45855	4.94327	0.497353	-1.00766	1.00766
FvesChr3G00069900	0.325451	1.04072	0.312717	-1.67707	1.67707
FvesChr3G00069940	0.00661633	0.0208995	0.316579	-1.65936	1.65936
FvesChr3G00071770	3.16052	8.04875	0.392671	-1.34861	1.34861
FvesChr3G00071840	8.77142	18.4981	0.47418	-1.07649	1.07649
FvesChr3G00071980	0.0723263	0.210752	0.343183	-1.54295	1.54295
FvesChr3G00072030	0.036766	0.10426	0.352638	-1.50374	1.50374
FvesChr3G00072060	1.26801	4.98749	0.254238	-1.97575	1.97575
FvesChr3G00072070	1.33684	3.27611	0.408056	-1.29316	1.29316
FvesChr3G00072160	0.41759	0.931706	0.4482	-1.15779	1.15779
FvesChr3G00072190	0.0791793	0.166815	0.474655	-1.07505	1.07505
FvesChr3G00072270	0.0136723	0.034877	0.392016	-1.35102	1.35102
FvesChr3G00072400	1.55912	3.68993	0.422534	-1.24286	1.24286
FvesChr3G00072420	0.278198	0.563556	0.493647	-1.01845	1.01845
FvesChr3G00072460	0.533047	1.08827	0.48981	-1.0297	1.0297
FvesChr3G00072510	2.54897	5.5141	0.462264	-1.11321	1.11321
FvesChr3G00072530	1.13765	2.70284	0.42091	-1.24842	1.24842
FvesChr3G00072570	0.28995	0.68493	0.423328	-1.24015	1.24015
FvesChr3G00072720	0.07786	0.238796	0.326052	-1.61682	1.61682
FvesChr3G00072930	0.022064	0.059272	0.37225	-1.42566	1.42566
FvesChr3G00072960	0.327096	0.769146	0.425271	-1.23354	1.23354
FvesChr3G00073040	0.0789923	0.194209	0.406739	-1.29783	1.29783
FvesChr3G00073070	0.0174993	0.0408655	0.428218	-1.22358	1.22358
FvesChr3G00073330	0.209226	0.445377	0.469772	-1.08997	1.08997
FvesChr3G00073540	0.0592813	0.218754	0.270995	-1.88366	1.88366
FvesChr3G00073700	0.0871463	0.245351	0.35519	-1.49334	1.49334
FvesChr3G00073710	1.72828	3.65149	0.47331	-1.07914	1.07914
FvesChr3G00073810	0.191162	0.409853	0.466417	-1.10031	1.10031
FvesChr3G00073820	0.235778	0.509295	0.46295	-1.11107	1.11107
FvesChr3G00073950	0.0778533	0.16725	0.465491	-1.10318	1.10318
FvesChr3G00074720	0.308116	0.716689	0.429916	-1.21787	1.21787
FvesChr3G00074840	0.079653	0.334188	0.238348	-2.06886	2.06886
FvesChr3G00074980	5.02618	13.6633	0.36786	-1.44277	1.44277
FvesChr3G00075130	1.67327	3.43869	0.486602	-1.03919	1.03919
FvesChr3G00075380	0.511465	1.22544	0.417373	-1.26059	1.26059
FvesChr3G00075620	0.0624683	0.368565	0.169491	-2.56072	2.56072
FvesChr3G00075730	0.010636	0.082386	0.1291	-2.95344	2.95344
FvesChr3G00076000	0.0323437	0.32519	0.0994608	-3.32973	3.32973
FvesChr3G00076050	0.702757	1.51046	0.465261	-1.10389	1.10389
FvesChr3G00076730	0.573989	1.29786	0.442256	-1.17705	1.17705
FvesChr3G00077300	0.019432	0.070868	0.2742	-1.8667	1.8667
FvesChr3G00078100	0.0687717	0.269097	0.255565	-1.96824	1.96824
FvesChr3G00078510	0.0167017	0.0535545	0.311863	-1.68102	1.68102
FvesChr3G00078760	0.015794	0.105748	0.149354	-2.74319	2.74319
FvesChr3G00079350	0.213842	0.708105	0.301992	-1.72742	1.72742
FvesChr3G00079960	0.109135	0.299788	0.364039	-1.45783	1.45783
FvesChr3G00080220	1.20046	2.58614	0.464189	-1.10722	1.10722
FvesChr3G00080640	0.014239	0.0541205	0.263098	-1.92633	1.92633
FvesChr3G00081080	0.032799	0.137768	0.238074	-2.07052	2.07052
FvesChr3G00081120	0.02974	0.069758	0.426331	-1.22995	1.22995
FvesChr3G00081160	0.35248	0.873111	0.403706	-1.30862	1.30862
FvesChr3G00081260	0.527133	2.06339	0.255469	-1.96878	1.96878
FvesChr3G00081320	0.009019	0.021672	0.416159	-1.26479	1.26479
FvesChr3G00081540	0.770525	2.03158	0.379275	-1.39868	1.39868
FvesChr3G00081890	0.02028	0.281295	0.072095	-3.79396	3.79396
FvesChr3G00082110	0.105155	0.215364	0.488269	-1.03425	1.03425
FvesChr3G00082600	0.663912	1.46734	0.45246	-1.14414	1.14414
FvesChr3G00084140	0.96846	2.25618	0.429247	-1.22012	1.22012
FvesChr3G00084190	1.13056	2.75312	0.410647	-1.28403	1.28403
FvesChr3G00084290	0.437364	1.16997	0.373827	-1.41956	1.41956
FvesChr3G00084400	0.236611	0.483247	0.489627	-1.03025	1.03025
FvesChr3G00084490	0.117625	0.36943	0.318395	-1.65111	1.65111
FvesChr3G00084840	0.019099	0.0611745	0.312205	-1.67943	1.67943
FvesChr3G00084890	0.0424727	0.100858	0.421114	-1.24772	1.24772
FvesChr3G00084970	0.0859463	0.270369	0.317885	-1.65342	1.65342
FvesChr3G00085080	0.009293	0.0299135	0.310662	-1.68658	1.68658
FvesChr3G00085900	4.81151	9.80924	0.490507	-1.02765	1.02765
FvesChr3G00086260	2.7692	6.53297	0.42388	-1.23827	1.23827
FvesChr3G00086430	0.00893933	0.0410985	0.21751	-2.20085	2.20085
FvesChr3G00087030	0.0736493	0.44423	0.165791	-2.59256	2.59256
FvesChr3G00087070	3.35864	9.05283	0.371005	-1.43049	1.43049
FvesChr3G00087210	0.0181833	0.0738875	0.246095	-2.02271	2.02271
FvesChr3G00087600	0.0189783	0.224449	0.0845552	-3.56396	3.56396
FvesChr3G00087920	0.0914777	0.297169	0.307831	-1.69979	1.69979
FvesChr3G00088080	0.137595	0.276562	0.497522	-1.00717	1.00717
FvesChr3G00088230	0.176956	0.539924	0.327742	-1.60937	1.60937
FvesChr3G00088770	2.92325	5.84964	0.499731	-1.00078	1.00078
FvesChr3G00088850	0.00373167	0.010958	0.340543	-1.55409	1.55409
FvesChr3G00089120	0.219489	0.69385	0.316335	-1.66047	1.66047
FvesChr3G00089530	0.661108	1.5482	0.427016	-1.22764	1.22764
FvesChr3G00089550	2.99854	7.01665	0.427346	-1.22652	1.22652
FvesChr3G00089790	0.0808393	0.337541	0.239495	-2.06194	2.06194
FvesChr3G00089920	0.341689	0.846493	0.403653	-1.30881	1.30881
FvesChr3G00091290	0.116203	0.643578	0.180557	-2.46947	2.46947
FvesChr3G00091750	0.0233833	0.051226	0.456474	-1.1314	1.1314
FvesChr3G00091850	0.0546277	0.121857	0.448293	-1.15749	1.15749
FvesChr3G00091950	0.103209	0.246684	0.418385	-1.2571	1.2571
FvesChr3G00091980	0.0242667	0.057266	0.423753	-1.2387	1.2387
FvesChr3G00092330	1.59005	3.84779	0.413236	-1.27496	1.27496
FvesChr3G00092790	0.0982733	0.358733	0.273945	-1.86804	1.86804
FvesChr3G00093130	0.10512	0.237834	0.441988	-1.17792	1.17792
FvesChr3G00094600	0.0150437	0.040896	0.367852	-1.4428	1.4428
FvesChr3G00095180	0.0682343	0.17362	0.39301	-1.34736	1.34736
FvesChr3G00095210	0.0124527	0.0363325	0.342742	-1.54481	1.54481
FvesChr3G00095340	0.0623063	0.146047	0.426617	-1.22899	1.22899
FvesChr3G00095520	0.148402	0.333825	0.444551	-1.16958	1.16958
FvesChr3G00095730	0.98008	2.5023	0.391672	-1.35228	1.35228
FvesChr3G00095810	0.83096	2.12825	0.390442	-1.35682	1.35682
FvesChr3G00096110	2.93223	6.39058	0.458836	-1.12395	1.12395
FvesChr3G00096970	3.38792	7.87275	0.430335	-1.21647	1.21647
FvesChr3G00097010	2.17794	4.40831	0.494054	-1.01726	1.01726
FvesChr3G00097050	0.0856027	0.220176	0.388791	-1.36293	1.36293
FvesChr3G00097700	0.00476767	0.0118395	0.402692	-1.31225	1.31225
FvesChr3G00099030	0.0383263	0.327554	0.117008	-3.09532	3.09532
FvesChr3G00099250	0.00242333	0.0077705	0.311863	-1.68101	1.68101
FvesChr3G00099400	0.031312	0.145811	0.214744	-2.21931	2.21931
FvesChr3G00100410	0.499578	1.21152	0.412357	-1.27804	1.27804
FvesChr3G00100630	0.167198	0.394734	0.423572	-1.23932	1.23932
FvesChr3G00100780	0.0675993	0.151264	0.446895	-1.16199	1.16199
FvesChr3G00100790	0.113642	0.288794	0.393505	-1.34554	1.34554
FvesChr3G00100840	0.147386	0.297882	0.494779	-1.01514	1.01514
FvesChr3G00100990	0.0775417	0.167401	0.46321	-1.11026	1.11026
FvesChr3G00101270	0.0432743	0.404429	0.107001	-3.2243	3.2243
FvesChr3G00101550	0.477004	0.982878	0.485313	-1.04301	1.04301
FvesChr3G00101580	2.61704	5.92611	0.441612	-1.17915	1.17915
FvesChr3G00101700	0.413285	1.22196	0.338214	-1.56399	1.56399
FvesChr3G00101760	0.0275943	0.225225	0.122519	-3.02892	3.02892
FvesChr3G00101880	0.246479	0.556635	0.442801	-1.17527	1.17527
FvesChr3G00102440	0.470443	1.31391	0.358048	-1.48177	1.48177
FvesChr3G00102520	0.087084	0.313931	0.277398	-1.84997	1.84997
FvesChr3G00102570	1.43333e-05	0.0014685	0.00976053	-6.67883	6.67883
FvesChr3G00102680	1.97528	15.4495	0.127854	-2.96743	2.96743
FvesChr3G00102880	6.15625	12.8025	0.480863	-1.0563	1.0563
FvesChr3G00103030	0.396413	0.866166	0.457665	-1.12764	1.12764
FvesChr3G00103500	0.0699377	0.353916	0.197611	-2.33927	2.33927
FvesChr3G00104530	0.0231533	0.285058	0.0812231	-3.62197	3.62197
FvesChr3G00104810	0.026665	0.180403	0.147808	-2.7582	2.7582
FvesChr3G00105000	0.0105817	0.03038	0.34831	-1.52155	1.52155
FvesChr3G00105540	0.409919	0.847296	0.483797	-1.04753	1.04753
FvesChr3G00105740	0.187874	0.616487	0.304749	-1.71431	1.71431
FvesChr3G00105830	2.2954	4.92252	0.466306	-1.10065	1.10065
FvesChr3G00106130	0.325675	0.733476	0.444016	-1.17132	1.17132
FvesChr3G00106190	0.112142	0.253441	0.442477	-1.17633	1.17633
FvesChr3G00106290	2.53301	5.24346	0.483079	-1.04967	1.04967
FvesChr3G00106430	9.33786	18.8566	0.495205	-1.0139	1.0139
FvesChr3G00106870	0.07417	0.206887	0.358506	-1.47993	1.47993
FvesChr3G00107110	0.025367	0.0925065	0.274219	-1.8666	1.8666
FvesChr3G00107160	0.048622	0.103267	0.470835	-1.08671	1.08671
FvesChr3G00107440	0.0742753	0.308692	0.240613	-2.05521	2.05521
FvesChr3G00107570	0.00108067	0.002366	0.456748	-1.13053	1.13053
FvesChr3G00108180	0.0652813	0.132989	0.49088	-1.02656	1.02656
FvesChr3G00109100	2.35197	5.71499	0.411543	-1.28088	1.28088
FvesChr3G00109210	0.0523453	0.150104	0.348727	-1.51983	1.51983
FvesChr3G00109640	0.009369	0.0740805	0.126471	-2.98313	2.98313
FvesChr3G00110310	0.108148	0.364886	0.296388	-1.75444	1.75444
FvesChr3G00110370	0.746291	1.73821	0.429343	-1.2198	1.2198
FvesChr3G00110440	0.0931057	0.402207	0.231487	-2.111	2.111
FvesChr3G00110650	0.0181097	0.060023	0.301712	-1.72876	1.72876
FvesChr3G00111040	0.712939	1.57829	0.451715	-1.14652	1.14652
FvesChr3G00111130	0.0274497	0.076069	0.360852	-1.47052	1.47052
FvesChr3G00112200	0.107777	0.267102	0.403504	-1.30935	1.30935
FvesChr3G00112300	0.0926807	0.474451	0.195343	-2.35592	2.35592
FvesChr3G00112830	0.0606923	0.183618	0.330535	-1.59713	1.59713
FvesChr3G00113080	3.45299	7.06024	0.489076	-1.03187	1.03187
FvesChr3G00113570	1.40643	2.90667	0.483861	-1.04733	1.04733
FvesChr3G00113920	0.356102	1.02481	0.347483	-1.52499	1.52499
FvesChr3G00114050	1.47733	3.33742	0.442656	-1.17574	1.17574
FvesChr3G00114590	0.00489533	0.142434	0.0343691	-4.86274	4.86274
FvesChr3G00114670	0.049453	0.144827	0.341461	-1.55021	1.55021
FvesChr3G00114700	0.829802	1.73499	0.478275	-1.06409	1.06409
FvesChr3G00114710	0.0502677	0.505025	0.099535	-3.32865	3.32865
FvesChr3G00114720	8.28236	18.0347	0.459247	-1.12266	1.12266
FvesChr3G00114740	0.27067	0.715486	0.378303	-1.40239	1.40239
FvesChr3G00115430	1.24502	2.95234	0.421706	-1.24569	1.24569
FvesChr3G00115880	0.193315	0.485894	0.397854	-1.32969	1.32969
FvesChr3G00115920	0.0247567	0.0572675	0.432299	-1.2099	1.2099
FvesChr3G00116460	0.422666	0.941975	0.448702	-1.15617	1.15617
FvesChr3G00116480	0.196167	0.744812	0.263378	-1.92479	1.92479
FvesChr3G00116520	0.177987	0.369986	0.481064	-1.0557	1.0557
FvesChr3G00117160	0.159012	0.337399	0.471289	-1.08532	1.08532
FvesChr3G00117200	0.0506367	0.212293	0.238522	-2.06781	2.06781
FvesChr3G00117340	0.130936	0.343372	0.381324	-1.39091	1.39091
FvesChr3G00117400	0.0279807	0.101761	0.274965	-1.86268	1.86268
FvesChr3G00117710	0.060528	0.12326	0.491058	-1.02604	1.02604
FvesChr3G00117810	0.276216	0.738785	0.373878	-1.41936	1.41936
FvesChr3G00118090	0.871023	1.92484	0.452516	-1.14396	1.14396
FvesChr3G00118240	0.063306	0.309453	0.204574	-2.28931	2.28931
FvesChr3G00118460	0.000565	0.0023365	0.241815	-2.04803	2.04803
FvesChr3G00118540	0.0513247	0.684403	0.0749919	-3.73712	3.73712
FvesChr3G00118710	0.47492	1.00814	0.471084	-1.08595	1.08595
FvesChr3G00118840	0.144308	0.341507	0.422562	-1.24276	1.24276
FvesChr3G00118870	0.345526	0.697206	0.495587	-1.01279	1.01279
FvesChr3G00118960	0.067977	0.168283	0.403945	-1.30777	1.30777
FvesChr3G00118980	0.0580503	0.189192	0.306834	-1.70447	1.70447
FvesChr3G00119200	0.655054	1.3791	0.474987	-1.07404	1.07404
FvesChr3G00119710	0.0757223	0.2124	0.356507	-1.488	1.488
FvesChr3G00120150	0.0958227	0.541602	0.176924	-2.4988	2.4988
FvesChr3G00120510	1.1818	2.38938	0.494603	-1.01566	1.01566
FvesChr3G00120640	1.82549	4.21435	0.433159	-1.20703	1.20703
FvesChr3G00121440	4.83064	12.5981	0.383443	-1.38292	1.38292
FvesChr3G00121560	0.260723	0.629357	0.414269	-1.27136	1.27136
FvesChr3G00121600	0.020669	0.0809845	0.255222	-1.97018	1.97018
FvesChr3G00122060	0.802209	2.11003	0.380189	-1.39521	1.39521
FvesChr3G00122160	0.0647383	0.164957	0.392456	-1.3494	1.3494
FvesChr3G00122450	2.20527	5.35277	0.411987	-1.27933	1.27933
FvesChr3G00122840	0.022697	0.046665	0.486382	-1.03984	1.03984
FvesChr3G00123100	0.111824	0.232738	0.48047	-1.05748	1.05748
FvesChr3G00123960	0.369921	0.872429	0.424013	-1.23782	1.23782
FvesChr3G00124050	2.11663	4.53054	0.467192	-1.09791	1.09791
FvesChr3G00124110	0.0121297	0.033632	0.360658	-1.47129	1.47129
FvesChr3G00124540	0.082582	0.491694	0.167954	-2.57386	2.57386
FvesChr3G00124560	2.44638	4.9939	0.489874	-1.02952	1.02952
FvesChr3G00125390	0.012601	0.104456	0.120635	-3.05128	3.05128
FvesChr3G00125530	0.00186867	0.009612	0.19441	-2.36283	2.36283
FvesChr3G00125760	0.0546817	0.228055	0.239774	-2.06026	2.06026
FvesChr3G00125930	0.00215067	0.0079545	0.270371	-1.88699	1.88699
FvesChr3G00125960	0.0499377	0.116085	0.43018	-1.21699	1.21699
FvesChr3G00126280	1.67163	3.50787	0.476537	-1.06934	1.06934
FvesChr3G00126520	0.0803243	0.210527	0.381539	-1.3901	1.3901
FvesChr3G00126670	0.935085	2.1953	0.425948	-1.23125	1.23125
FvesChr3G00126690	0.120523	0.774605	0.155593	-2.68415	2.68415
FvesChr3G00126720	1.02894	2.29686	0.447978	-1.1585	1.1585
FvesChr3G00126730	0.518544	2.12325	0.244222	-2.03374	2.03374
FvesChr3G00126850	1.39448	3.22608	0.432252	-1.21006	1.21006
FvesChr3G00126990	2.85283	6.56078	0.434831	-1.20147	1.20147
FvesChr4G00127890	6.38171	13.3316	0.478692	-1.06283	1.06283
FvesChr4G00128200	0.319952	2.49353	0.128313	-2.96226	2.96226
FvesChr4G00128440	0.377794	0.793307	0.476227	-1.07028	1.07028
FvesChr4G00128960	0.116041	0.717102	0.16182	-2.62754	2.62754
FvesChr4G00129030	0.320138	0.830881	0.385299	-1.37595	1.37595
FvesChr4G00129130	4.66339	9.85069	0.473407	-1.07885	1.07885
FvesChr4G00129180	0.726539	1.50534	0.482642	-1.05097	1.05097
FvesChr4G00129350	0.0219883	0.172052	0.1278	-2.96804	2.96804
FvesChr4G00129480	0.144258	0.31324	0.460533	-1.11862	1.11862
FvesChr4G00130040	7.76466	16.932	0.45858	-1.12475	1.12475
FvesChr4G00130580	0.91751	2.07531	0.442108	-1.17753	1.17753
FvesChr4G00130600	0.135936	0.313258	0.433943	-1.20442	1.20442
FvesChr4G00131020	0.799281	1.75184	0.456253	-1.13209	1.13209
FvesChr4G00131040	1.35218	3.01707	0.448177	-1.15786	1.15786
FvesChr4G00131170	0.0836077	0.210692	0.396825	-1.33342	1.33342
FvesChr4G00131190	0.0274007	0.158946	0.172389	-2.53626	2.53626
FvesChr4G00131460	0.116357	0.339722	0.342507	-1.54579	1.54579
FvesChr4G00132360	2.89835	5.98927	0.483923	-1.04715	1.04715
FvesChr4G00132430	0.162028	0.328283	0.493562	-1.0187	1.0187
FvesChr4G00132560	0.0127083	0.0259515	0.489696	-1.03004	1.03004
FvesChr4G00132790	0.0585147	0.180872	0.323514	-1.6281	1.6281
FvesChr4G00133030	0.054443	0.114777	0.474339	-1.07601	1.07601
FvesChr4G00133920	0.023099	0.047334	0.488	-1.03505	1.03505
FvesChr4G00134120	0.72309	3.19634	0.226224	-2.14417	2.14417
FvesChr4G00134210	0.013138	0.0317695	0.413541	-1.2739	1.2739
FvesChr4G00134510	0.024403	0.0519335	0.469889	-1.08961	1.08961
FvesChr4G00135050	0.707909	1.42961	0.495176	-1.01399	1.01399
FvesChr4G00135210	5.23223	26.4222	0.198024	-2.33625	2.33625
FvesChr4G00135730	0.716061	1.79411	0.399118	-1.32511	1.32511
FvesChr4G00135790	0.536329	1.14936	0.466633	-1.09964	1.09964
FvesChr4G00135830	0.0131343	0.7177	0.0183006	-5.77197	5.77197
FvesChr4G00135960	2.64954	7.70334	0.343946	-1.53974	1.53974
FvesChr4G00136020	0.19438	0.461054	0.421598	-1.24606	1.24606
FvesChr4G00136050	1.26024	3.61946	0.348183	-1.52208	1.52208
FvesChr4G00136330	0.0247553	0.278135	0.0890047	-3.48997	3.48997
FvesChr4G00136640	0.174843	0.52342	0.33404	-1.58191	1.58191
FvesChr4G00136780	1.93404	3.87453	0.499167	-1.0024	1.0024
FvesChr4G00137510	0.0617463	0.124981	0.494044	-1.01729	1.01729
FvesChr4G00137770	0.129619	0.378284	0.34265	-1.54519	1.54519
FvesChr4G00137800	0.739542	1.6639	0.444463	-1.16986	1.16986
FvesChr4G00138400	0.0114207	0.02899	0.393952	-1.34391	1.34391
FvesChr4G00138470	0.102976	0.288201	0.357307	-1.48476	1.48476
FvesChr4G00138620	0.122486	0.559604	0.21888	-2.19179	2.19179
FvesChr4G00138770	0.162285	0.577476	0.281025	-1.83123	1.83123
FvesChr4G00138930	1.66257	3.72457	0.446381	-1.16365	1.16365
FvesChr4G00139000	0.563121	1.14452	0.492014	-1.02323	1.02323
FvesChr4G00139350	0.066087	0.162892	0.405709	-1.30148	1.30148
FvesChr4G00139360	0.110308	0.418326	0.263689	-1.92309	1.92309
FvesChr4G00139530	0.388409	2.32654	0.166947	-2.58254	2.58254
FvesChr4G00140020	3.17951	8.22429	0.3866	-1.37109	1.37109
FvesChr4G00140220	0.0367143	0.14974	0.245186	-2.02805	2.02805
FvesChr4G00140260	4.17759	25.7846	0.162019	-2.62577	2.62577
FvesChr4G00140780	0.0165677	0.059436	0.278748	-1.84297	1.84297
FvesChr4G00141400	0.0531953	0.23537	0.226007	-2.14556	2.14556
FvesChr4G00141570	0.04633	0.120887	0.383249	-1.38365	1.38365
FvesChr4G00142220	0.0120383	0.032887	0.366051	-1.44988	1.44988
FvesChr4G00142420	0.017547	0.050252	0.34918	-1.51796	1.51796
FvesChr4G00143100	0.00321833	0.00656	0.4906	-1.02738	1.02738
FvesChr4G00143160	0.00594667	0.0578735	0.102753	-3.28275	3.28275
FvesChr4G00143230	0.0671343	0.290371	0.231202	-2.11277	2.11277
FvesChr4G00143510	0.227487	0.540726	0.420706	-1.24912	1.24912
FvesChr4G00143570	9.55623	21.4284	0.445961	-1.16501	1.16501
FvesChr4G00143940	0.141566	0.332217	0.426125	-1.23065	1.23065
FvesChr4G00143950	0.340234	1.60427	0.212081	-2.23731	2.23731
FvesChr4G00143980	0.465429	0.995209	0.467669	-1.09644	1.09644
FvesChr4G00144030	0.284463	1.73566	0.163893	-2.60917	2.60917
FvesChr4G00144210	0.113445	0.27877	0.406948	-1.29708	1.29708
FvesChr4G00144220	0.267201	0.579285	0.461261	-1.11635	1.11635
FvesChr4G00144780	0.170258	0.53383	0.318937	-1.64865	1.64865
FvesChr4G00144900	4.95816	10.9287	0.453682	-1.14025	1.14025
FvesChr4G00145370	0.331501	0.689288	0.480932	-1.05609	1.05609
FvesChr4G00145600	1.50491	3.40123	0.44246	-1.17638	1.17638
FvesChr4G00145940	9.41712	20.6381	0.456298	-1.13195	1.13195
FvesChr4G00147580	14.8001	33.4129	0.442945	-1.1748	1.1748
FvesChr4G00147680	0.042219	0.144444	0.292287	-1.77454	1.77454
FvesChr4G00147770	0.012031	0.029026	0.41449	-1.27059	1.27059
FvesChr4G00148040	0.11267	0.485281	0.232174	-2.10672	2.10672
FvesChr4G00148200	0.78644	1.64709	0.477472	-1.06651	1.06651
FvesChr4G00148810	7.56919	18.7557	0.403567	-1.30912	1.30912
FvesChr4G00149020	0.000995667	0.0048615	0.204806	-2.28767	2.28767
FvesChr4G00149230	0.0302993	0.0829825	0.365129	-1.45352	1.45352
FvesChr4G00149700	0.0767317	0.172356	0.445192	-1.1675	1.1675
FvesChr4G00149970	11.838	26.7484	0.442567	-1.17603	1.17603
FvesChr4G00150650	0.0247633	0.063897	0.387551	-1.36754	1.36754
FvesChr4G00150660	0.016538	0.0390555	0.423449	-1.23974	1.23974
FvesChr4G00151920	0.012031	0.0557055	0.215975	-2.21106	2.21106
FvesChr4G00152960	0.112308	0.304562	0.368753	-1.43928	1.43928
FvesChr4G00153110	0.052433	0.18263	0.2871	-1.80037	1.80037
FvesChr4G00153120	0.074336	0.290928	0.255513	-1.96853	1.96853
FvesChr4G00153370	0.000135	0.02208	0.00611413	-7.35364	7.35364
FvesChr4G00153420	2.38214	5.27184	0.451861	-1.14605	1.14605
FvesChr4G00153450	0.161204	0.620713	0.259707	-1.94504	1.94504
FvesChr4G00153640	4.70194	10.96	0.429009	-1.22092	1.22092
FvesChr4G00154130	0.24074	0.509289	0.472698	-1.08101	1.08101
FvesChr4G00154550	0.309045	0.851428	0.362973	-1.46207	1.46207
FvesChr4G00155390	0.00629633	0.0286945	0.219426	-2.18819	2.18819
FvesChr4G00155410	0.462116	1.32937	0.34762	-1.52442	1.52442
FvesChr4G00156180	1.13108	3.55866	0.317837	-1.65364	1.65364
FvesChr4G00156310	2.30877	5.54304	0.416517	-1.26355	1.26355
FvesChr4G00157700	0.575989	1.34915	0.426929	-1.22793	1.22793
FvesChr4G00157720	0.013647	0.034915	0.390864	-1.35526	1.35526
FvesChr4G00157740	0.124834	0.262705	0.475189	-1.07343	1.07343
FvesChr4G00158100	1.44842	3.08552	0.469424	-1.09104	1.09104
FvesChr4G00159190	0.015167	0.14308	0.106004	-3.23781	3.23781
FvesChr4G00159400	0.000430667	0.008041	0.0535588	-4.22273	4.22273
FvesChr4G00159420	0.169184	0.668236	0.25318	-1.98176	1.98176
FvesChr4G00159740	3.9655	8.1036	0.489351	-1.03106	1.03106
FvesChr4G00159750	0.090756	0.205695	0.441217	-1.18044	1.18044
FvesChr4G00160600	0.161554	0.58979	0.273918	-1.86819	1.86819
FvesChr4G00160730	3.13848	6.57382	0.477421	-1.06667	1.06667
FvesChr4G00160800	0.105428	0.223147	0.472457	-1.08174	1.08174
FvesChr4G00160890	0.0304567	0.07646	0.398335	-1.32795	1.32795
FvesChr4G00161280	1.15081	2.35653	0.488347	-1.03402	1.03402
FvesChr4G00161340	0.011897	0.210092	0.0566274	-4.14235	4.14235
FvesChr4G00161390	0.0403163	0.0821255	0.490911	-1.02647	1.02647
FvesChr4G00162270	0.525322	1.25203	0.419575	-1.253	1.253
FvesChr4G00162320	1.70873	4.51596	0.378376	-1.40211	1.40211
FvesChr4G00162630	0.847028	2.22813	0.380152	-1.39535	1.39535
FvesChr4G00163080	0.599774	1.49215	0.401954	-1.3149	1.3149
FvesChr4G00163640	0.863314	2.73685	0.315441	-1.66456	1.66456
FvesChr4G00163730	0.286613	0.771918	0.3713	-1.42934	1.42934
FvesChr4G00163940	0.755633	1.63342	0.462607	-1.11214	1.11214
FvesChr4G00164000	2.66943	6.26447	0.426122	-1.23066	1.23066
FvesChr4G00164220	0.161088	0.463348	0.347661	-1.52425	1.52425
FvesChr4G00164520	0.195666	0.539855	0.362442	-1.46418	1.46418
FvesChr4G00164620	0.0205257	0.0495695	0.414079	-1.27202	1.27202
FvesChr4G00164710	0.421183	1.36109	0.309446	-1.69224	1.69224
FvesChr4G00164790	0.062808	0.207979	0.301992	-1.72742	1.72742
FvesChr4G00165020	0.421316	1.14003	0.369564	-1.4361	1.4361
FvesChr4G00165170	0.180345	0.90177	0.199991	-2.322	2.322
FvesChr4G00166120	0.171244	0.493235	0.347186	-1.52622	1.52622
FvesChr4G00166150	4.87043	10.9891	0.443206	-1.17395	1.17395
FvesChr4G00166240	1.5475	3.59159	0.430868	-1.21468	1.21468
FvesChr4G00166830	0.120437	0.273221	0.440804	-1.18179	1.18179
FvesChr4G00166840	0.270916	0.547879	0.494481	-1.01601	1.01601
FvesChr4G00167040	0.013743	0.106925	0.128529	-2.95983	2.95983
FvesChr4G00167060	0.235903	0.52091	0.452867	-1.14284	1.14284
FvesChr4G00167230	0.0856393	0.272328	0.314471	-1.669	1.669
FvesChr4G00167240	0.021432	0.080711	0.26554	-1.913	1.913
FvesChr4G00168820	0.0153927	0.066588	0.231163	-2.11302	2.11302
FvesChr4G00169010	0.0198247	0.0489935	0.404639	-1.30529	1.30529
FvesChr4G00169320	0.340922	1.01509	0.335855	-1.57409	1.57409
FvesChr4G00169620	0.540199	2.88777	0.187064	-2.41839	2.41839
FvesChr4G00169770	0.0258427	0.0704285	0.366935	-1.4464	1.4464
FvesChr4G00171000	0.161246	0.566221	0.284776	-1.8121	1.8121
FvesChr4G00171680	0.0362327	0.0853655	0.424442	-1.23636	1.23636
FvesChr4G00171870	1.91699	5.63983	0.339902	-1.55681	1.55681
FvesChr4G00172070	0.108449	0.217641	0.498293	-1.00493	1.00493
FvesChr4G00173070	0.0302683	0.101842	0.29721	-1.75044	1.75044
FvesChr4G00173140	0.058128	0.152173	0.381986	-1.38841	1.38841
FvesChr4G00173260	0.00820667	0.06228	0.13177	-2.9239	2.9239
FvesChr4G00173270	0.223339	0.645899	0.34578	-1.53207	1.53207
FvesChr4G00173390	2.37336	5.05459	0.469546	-1.09066	1.09066
FvesChr4G00173410	1.39145	3.00481	0.463074	-1.11069	1.11069
FvesChr4G00173610	0.0918697	0.192018	0.478444	-1.06358	1.06358
FvesChr4G00174260	0.195559	0.617876	0.316502	-1.65971	1.65971
FvesChr4G00174310	0.231262	0.677273	0.341461	-1.55021	1.55021
FvesChr4G00175580	0.898793	2.26621	0.396606	-1.33422	1.33422
FvesChr4G00176140	0.026775	0.149165	0.179499	-2.47795	2.47795
FvesChr5G00229710	4.25873	10.7595	0.395812	-1.33711	1.33711
FvesChr5G00230080	0.856103	2.50384	0.341917	-1.54828	1.54828
FvesChr5G00230310	0.173617	0.470981	0.368628	-1.43976	1.43976
FvesChr5G00230650	0.0605067	0.133777	0.452295	-1.14466	1.14466
FvesChr5G00230860	0.359841	0.947609	0.379735	-1.39693	1.39693
FvesChr5G00230950	0.0654547	0.150048	0.436226	-1.19685	1.19685
FvesChr5G00230960	0.0310267	0.154633	0.200648	-2.31726	2.31726
FvesChr5G00230990	0.780557	2.30077	0.339259	-1.55954	1.55954
FvesChr5G00231000	0.220011	0.4667	0.471419	-1.08492	1.08492
FvesChr5G00231180	0.144919	2.38447	0.060776	-4.04035	4.04035
FvesChr5G00231470	0.101411	0.309238	0.327937	-1.60851	1.60851
FvesChr5G00233580	15.4193	34.8122	0.442928	-1.17485	1.17485
FvesChr5G00234250	0.186972	0.37407	0.499831	-1.00049	1.00049
FvesChr5G00235100	0.115037	0.253212	0.45431	-1.13825	1.13825
FvesChr5G00235220	0.130297	0.337535	0.386025	-1.37323	1.37323
FvesChr5G00235750	0.0417217	0.161281	0.258688	-1.95071	1.95071
FvesChr5G00236230	0.204502	0.413766	0.494246	-1.0167	1.0167
FvesChr5G00236600	0.01986	0.075597	0.262709	-1.92846	1.92846
FvesChr5G00237040	0.0329	0.173021	0.19015	-2.39479	2.39479
FvesChr5G00237410	0.156596	0.634462	0.246817	-2.01849	2.01849
FvesChr5G00237580	0.0112767	0.031195	0.36149	-1.46797	1.46797
FvesChr5G00237700	0.208035	1.16125	0.179148	-2.48077	2.48077
FvesChr5G00237810	0.00207833	0.0046755	0.444516	-1.16969	1.16969
FvesChr5G00237830	0.0510043	0.137021	0.372236	-1.42571	1.42571
FvesChr5G00237950	0.0632057	0.273395	0.231188	-2.11286	2.11286
FvesChr5G00238840	0.041387	0.285344	0.145043	-2.78545	2.78545
FvesChr5G00239310	1.86575	3.90633	0.477623	-1.06606	1.06606
FvesChr5G00239500	0.0736637	0.163348	0.450963	-1.14892	1.14892
FvesChr5G00239520	0.0855203	0.215066	0.397646	-1.33044	1.33044
FvesChr5G00239860	0.294467	0.803858	0.366317	-1.44884	1.44884
FvesChr5G00240070	2.36115	5.83027	0.404982	-1.30407	1.30407
FvesChr5G00240450	0.787717	2.14185	0.367774	-1.44311	1.44311
FvesChr5G00240890	0.159689	0.371476	0.429876	-1.21801	1.21801
FvesChr5G00241270	0.0894683	0.181399	0.493213	-1.01972	1.01972
FvesChr5G00241300	0.00510767	0.0259735	0.196649	-2.3463	2.3463
FvesChr5G00241400	0.207398	0.428894	0.483565	-1.04822	1.04822
FvesChr5G00241510	1.28155	3.24068	0.395456	-1.33841	1.33841
FvesChr5G00241900	11.1504	28.4002	0.392617	-1.34881	1.34881
FvesChr5G00242150	0.0554037	0.127577	0.434278	-1.20331	1.20331
FvesChr5G00242600	0.066066	0.185708	0.355752	-1.49106	1.49106
FvesChr5G00242610	0.0229187	0.101517	0.225762	-2.14713	2.14713
FvesChr5G00242670	0.711217	1.87667	0.378979	-1.39981	1.39981
FvesChr5G00243230	1.5874	3.17854	0.499411	-1.0017	1.0017
FvesChr5G00243550	2.09386	17.2855	0.121134	-3.04532	3.04532
FvesChr5G00243620	0.011822	0.055876	0.211576	-2.24075	2.24075
FvesChr5G00243660	0.222084	0.728505	0.304849	-1.71383	1.71383
FvesChr5G00243760	0.046631	0.13911	0.335208	-1.57687	1.57687
FvesChr5G00243820	0.161096	0.368627	0.437015	-1.19425	1.19425
FvesChr5G00243840	0.00974867	0.024511	0.397726	-1.33015	1.33015
FvesChr5G00244000	1.77861	5.03928	0.35295	-1.50246	1.50246
FvesChr5G00244090	0.0427317	0.101112	0.422615	-1.24258	1.24258
FvesChr5G00244900	0.111749	0.34665	0.322367	-1.63322	1.63322
FvesChr5G00245010	5.97231	14.2032	0.420491	-1.24985	1.24985
FvesChr5G00245130	0.196687	0.581952	0.337978	-1.565	1.565
FvesChr5G00245690	0.51889	1.77008	0.293145	-1.77031	1.77031
FvesChr5G00245710	0.494306	2.66218	0.185677	-2.42913	2.42913
FvesChr5G00245730	1.89213	6.25612	0.302445	-1.72526	1.72526
FvesChr5G00245800	0.0560257	0.159165	0.351996	-1.50637	1.50637
FvesChr5G00246000	2.15822	4.50657	0.478905	-1.06219	1.06219
FvesChr5G00246360	0.007244	0.017212	0.420869	-1.24856	1.24856
FvesChr5G00246430	0.0185007	0.0876125	0.211165	-2.24356	2.24356
FvesChr5G00246450	4.14923	9.05625	0.458162	-1.12607	1.12607
FvesChr5G00246790	0.608155	1.4069	0.432267	-1.21001	1.21001
FvesChr5G00247020	0.039943	0.092872	0.430087	-1.2173	1.2173
FvesChr5G00247190	0.227964	0.514407	0.443159	-1.1741	1.1741
FvesChr5G00247600	0.117479	0.325134	0.361326	-1.46863	1.46863
FvesChr5G00248270	0.437915	0.908041	0.482264	-1.0521	1.0521
FvesChr5G00249220	0.340378	0.923079	0.368743	-1.43931	1.43931
FvesChr5G00249320	3.49835	7.51861	0.465292	-1.10379	1.10379
FvesChr5G00250020	0.235307	0.492744	0.477544	-1.06629	1.06629
FvesChr5G00250070	0.000197667	0.000582	0.339633	-1.55795	1.55795
FvesChr5G00250470	0.0342327	0.105998	0.322956	-1.63059	1.63059
FvesChr5G00250950	0.11081	0.241226	0.459363	-1.12229	1.12229
FvesChr5G00251110	0.0319613	0.121566	0.262915	-1.92733	1.92733
FvesChr5G00251430	0.062624	0.172929	0.362137	-1.46539	1.46539
FvesChr5G00251500	0.0279393	0.160616	0.173951	-2.52325	2.52325
FvesChr5G00252570	2.39617	5.80952	0.412455	-1.27769	1.27769
FvesChr5G00252660	1.27549	2.82896	0.450868	-1.14922	1.14922
FvesChr5G00253120	0.277143	0.601193	0.460989	-1.11719	1.11719
FvesChr5G00253160	0.253628	0.589283	0.430402	-1.21624	1.21624
FvesChr5G00253330	0.822423	2.12201	0.387568	-1.36748	1.36748
FvesChr5G00253360	0.183032	0.382717	0.478244	-1.06418	1.06418
FvesChr5G00253420	0.825952	2.10701	0.392003	-1.35106	1.35106
FvesChr5G00253590	0.172763	0.414504	0.416795	-1.26259	1.26259
FvesChr5G00253620	0.279675	0.763945	0.366094	-1.44972	1.44972
FvesChr5G00253830	0.0372173	0.103956	0.35801	-1.48193	1.48193
FvesChr5G00253840	0.038786	0.175286	0.221273	-2.1761	2.1761
FvesChr5G00253880	0.193536	0.423295	0.457214	-1.12906	1.12906
FvesChr5G00253930	0.0277267	0.055693	0.497848	-1.00622	1.00622
FvesChr5G00254280	0.261507	0.717592	0.364423	-1.45631	1.45631
FvesChr5G00254430	0.090683	0.217611	0.416722	-1.26284	1.26284
FvesChr5G00254620	1.37941	3.00603	0.45888	-1.12381	1.12381
FvesChr5G00254640	0.016042	0.037039	0.433111	-1.20719	1.20719
FvesChr5G00254710	0.104404	0.254826	0.409707	-1.28734	1.28734
FvesChr5G00255000	0.0340347	0.073704	0.461775	-1.11474	1.11474
FvesChr5G00256170	0.023175	0.060281	0.384449	-1.37913	1.37913
FvesChr5G00256200	0.0344023	0.0770565	0.446456	-1.16341	1.16341
FvesChr5G00256260	5.9406	13.5865	0.437242	-1.1935	1.1935
FvesChr5G00256270	0.0867527	0.224661	0.386148	-1.37277	1.37277
FvesChr5G00256600	0.111292	0.290164	0.383549	-1.38252	1.38252
FvesChr5G00257120	0.00192533	0.0081965	0.234897	-2.0899	2.0899
FvesChr5G00257390	0.0436613	0.0970435	0.449915	-1.15228	1.15228
FvesChr5G00258100	0.083205	0.279703	0.297477	-1.74915	1.74915
FvesChr5G00258160	0.00412367	0.0609695	0.0676349	-3.88609	3.88609
FvesChr5G00258600	0.09532	0.250563	0.380423	-1.39433	1.39433
FvesChr5G00258900	0.573261	1.15469	0.496464	-1.01024	1.01024
FvesChr5G00259090	0.022271	0.0468635	0.475231	-1.0733	1.0733
FvesChr5G00259490	0.0726233	0.24394	0.29771	-1.74802	1.74802
FvesChr5G00259930	0.01105	0.0357	0.309524	-1.69188	1.69188
FvesChr5G00260360	0.061644	0.256453	0.240372	-2.05666	2.05666
FvesChr5G00260500	0.181384	0.445319	0.407313	-1.29579	1.29579
FvesChr5G00261160	0.0420813	0.0884	0.476033	-1.07087	1.07087
FvesChr5G00261780	1.66508	4.54728	0.36617	-1.44941	1.44941
FvesChr5G00261790	1.17206	4.05327	0.289164	-1.79004	1.79004
FvesChr5G00263120	0.244078	0.61687	0.395671	-1.33763	1.33763
FvesChr5G00263540	5.71747	11.8449	0.482693	-1.05082	1.05082
FvesChr5G00263660	0.198299	0.644184	0.307829	-1.6998	1.6998
FvesChr5G00263730	0.559767	1.28939	0.434133	-1.20379	1.20379
FvesChr5G00263760	2.13546	4.77044	0.447643	-1.15958	1.15958
FvesChr5G00264000	0.70522	2.45571	0.287175	-1.8	1.8
FvesChr5G00264110	5.2534	10.8211	0.485477	-1.04253	1.04253
FvesChr5G00264240	0.166331	0.376899	0.441315	-1.18012	1.18012
FvesChr5G00264260	0.318308	2.17443	0.146387	-2.77214	2.77214
FvesChr5G00264390	3.70397	7.73764	0.478695	-1.06282	1.06282
FvesChr5G00264770	1.56326	3.58879	0.435595	-1.19894	1.19894
FvesChr5G00265670	0.089052	0.300716	0.296134	-1.75568	1.75568
FvesChr5G00265730	0.0523923	0.332852	0.157405	-2.66745	2.66745
FvesChr5G00265880	0.799028	2.11031	0.37863	-1.40114	1.40114
FvesChr5G00266070	0.0807267	0.331554	0.243479	-2.03813	2.03813
FvesChr5G00266130	0.0272617	0.0771545	0.353339	-1.50088	1.50088
FvesChr5G00266340	0.122061	0.384683	0.317304	-1.65606	1.65606
FvesChr5G00266350	0.129446	0.310648	0.416697	-1.26293	1.26293
FvesChr5G00266390	0.025311	0.113598	0.222813	-2.16609	2.16609
FvesChr5G00267030	0.637381	1.35482	0.470453	-1.08788	1.08788
FvesChr5G00267680	0.183166	0.583076	0.314137	-1.67053	1.67053
FvesChr5G00267780	0.0136247	0.0862045	0.158051	-2.66154	2.66154
FvesChr5G00267850	0.013936	0.039991	0.348478	-1.52086	1.52086
FvesChr5G00267860	0.080358	0.288498	0.278539	-1.84405	1.84405
FvesChr5G00268040	0.723419	1.74525	0.414508	-1.27053	1.27053
FvesChr5G00268070	0.019819	0.170646	0.116141	-3.10605	3.10605
FvesChr5G00268690	0.0346883	0.189664	0.182894	-2.45092	2.45092
FvesChr5G00269190	0.040452	0.268798	0.150492	-2.73224	2.73224
FvesChr5G00269290	0.574911	1.17668	0.488586	-1.03331	1.03331
FvesChr5G00269410	0.918245	2.01402	0.455927	-1.13313	1.13313
FvesChr5G00270150	0.452078	0.941296	0.480272	-1.05808	1.05808
FvesChr5G00270320	0.453022	0.919786	0.49253	-1.02172	1.02172
FvesChr5G00270560	0.0568783	0.156677	0.363028	-1.46185	1.46185
FvesChr5G00270580	0.0163773	0.0371845	0.440434	-1.183	1.183
FvesChr5G00270800	0.172443	0.587421	0.293559	-1.76828	1.76828
FvesChr5G00271020	0.195924	0.443854	0.441416	-1.17979	1.17979
FvesChr5G00271370	0.0367047	0.0797775	0.460088	-1.12002	1.12002
FvesChr5G00271420	0.0159123	0.14624	0.108809	-3.20013	3.20013
FvesChr5G00271900	0.053342	0.699837	0.0762206	-3.71368	3.71368
FvesChr5G00272010	0.000932	0.395782	0.00235483	-8.73016	8.73016
FvesChr5G00272130	0.157671	0.356428	0.442363	-1.1767	1.1767
FvesChr5G00272270	0.507231	1.07512	0.471789	-1.08379	1.08379
FvesChr5G00272440	0.139201	0.291795	0.47705	-1.06779	1.06779
FvesChr5G00272610	0.0245113	0.315322	0.0777343	-3.6853	3.6853
FvesChr5G00272790	0.064847	0.492651	0.131629	-2.92545	2.92545
FvesChr5G00272960	0.0263357	0.181843	0.144826	-2.7876	2.7876
FvesChr5G00272970	0.863973	4.2227	0.204602	-2.28911	2.28911
FvesChr5G00273470	0.0230237	0.0584575	0.393853	-1.34427	1.34427
FvesChr5G00273590	0.408045	1.0201	0.400007	-1.3219	1.3219
FvesChr5G00273750	0.516087	1.57301	0.328089	-1.60784	1.60784
FvesChr5G00273950	0.0965923	0.326667	0.29569	-1.75784	1.75784
FvesChr5G00274430	0.00368033	0.0092285	0.398801	-1.32626	1.32626
FvesChr5G00274620	0.468684	0.989352	0.473728	-1.07787	1.07787
FvesChr5G00274660	0.544704	1.43669	0.379138	-1.3992	1.3992
FvesChr5G00275560	1.03988	2.27874	0.456341	-1.13182	1.13182
FvesChr5G00275630	26.3426	59.6113	0.441906	-1.17819	1.17819
FvesChr5G00275680	0.0123137	0.033915	0.363074	-1.46166	1.46166
FvesChr5G00275700	0.862572	1.93776	0.445138	-1.16768	1.16768
FvesChr5G00275830	4.35019	9.42819	0.461402	-1.1159	1.1159
FvesChr5G00276320	0.016722	0.0481655	0.347178	-1.52625	1.52625
FvesChr5G00276490	0.0385227	0.0870725	0.442421	-1.17651	1.17651
FvesChr5G00276520	0.005795	0.0178135	0.325315	-1.62009	1.62009
FvesChr5G00276530	1.73677	3.83094	0.453355	-1.14129	1.14129
FvesChr5G00276590	0.0318893	0.254563	0.125271	-2.99688	2.99688
FvesChr5G00276600	0.00710267	0.0316305	0.224551	-2.15488	2.15488
FvesChr5G00277100	0.171335	0.385371	0.444597	-1.16943	1.16943
FvesChr5G00277120	36.8237	75.0605	0.490587	-1.02742	1.02742
FvesChr5G00277770	0.0170437	0.0487495	0.349617	-1.51615	1.51615
FvesChr5G00277850	0.005423	0.0293585	0.184717	-2.43662	2.43662
FvesChr5G00278850	0.194203	0.735325	0.264105	-1.92082	1.92082
FvesChr5G00279020	0.0625127	0.197614	0.316337	-1.66046	1.66046
FvesChr5G00279030	0.125149	0.370285	0.337981	-1.56499	1.56499
FvesChr6G00001460	0.0850403	0.603208	0.14098	-2.82644	2.82644
FvesChr6G00001820	0.128875	0.41965	0.3071	-1.70322	1.70322
FvesChr6G00002000	0.878563	2.31688	0.3792	-1.39897	1.39897
FvesChr6G00002590	0.110768	0.377072	0.293759	-1.7673	1.7673
FvesChr6G00002950	0.942798	2.56177	0.368026	-1.44212	1.44212
FvesChr6G00002960	0.0536883	0.165625	0.324157	-1.62524	1.62524
FvesChr6G00003020	0.17022	0.445457	0.382124	-1.38789	1.38789
FvesChr6G00003210	0.0725237	0.187933	0.385903	-1.37369	1.37369
FvesChr6G00003800	0.713395	1.59305	0.447816	-1.15902	1.15902
FvesChr6G00003940	0.0167723	0.149833	0.11194	-3.1592	3.1592
FvesChr6G00004900	0.185138	0.575696	0.32159	-1.63671	1.63671
FvesChr6G00004970	0.035418	0.138206	0.25627	-1.96427	1.96427
FvesChr6G00004980	0.822034	1.94844	0.421893	-1.24505	1.24505
FvesChr6G00005050	0.09784	0.25213	0.388055	-1.36567	1.36567
FvesChr6G00005160	0.0302977	0.253547	0.119495	-3.06498	3.06498
FvesChr6G00005170	0.0128753	0.087234	0.147595	-2.76028	2.76028
FvesChr6G00005270	0.0155177	0.178957	0.0867117	-3.52763	3.52763
FvesChr6G00005280	0.0293537	0.465817	0.0630154	-3.98815	3.98815
FvesChr6G00005350	0.679018	1.36722	0.496639	-1.00973	1.00973
FvesChr6G00005540	0.322873	1.30741	0.246957	-2.01767	2.01767
FvesChr6G00005600	0.276805	1.13898	0.243029	-2.0408	2.0408
FvesChr6G00005910	0.105341	0.254406	0.414066	-1.27207	1.27207
FvesChr6G00005970	0.029134	0.0741805	0.392745	-1.34834	1.34834
FvesChr6G00006000	0.00989833	0.085941	0.115176	-3.11809	3.11809
FvesChr6G00006080	0.0851653	0.170344	0.499962	-1.00011	1.00011
FvesChr6G00006500	0.0573077	0.177156	0.323487	-1.62822	1.62822
FvesChr6G00006900	0.0837293	0.269612	0.310555	-1.68708	1.68708
FvesChr6G00006940	0.999455	3.52174	0.283796	-1.81708	1.81708
FvesChr6G00007030	0.020321	0.102511	0.198232	-2.33474	2.33474
FvesChr6G00007340	6.32446	14.2889	0.442615	-1.17588	1.17588
FvesChr6G00007500	1.38517	3.93285	0.352205	-1.50551	1.50551
FvesChr6G00008170	0.973696	2.20691	0.441203	-1.18048	1.18048
FvesChr6G00008810	0.037504	0.157016	0.238855	-2.0658	2.0658
FvesChr6G00009010	13.3872	27.3202	0.49001	-1.02912	1.02912
FvesChr6G00009110	0.159765	0.427806	0.373452	-1.421	1.421
FvesChr6G00009130	0.0595853	0.171836	0.346757	-1.528	1.528
FvesChr6G00009360	0.135563	0.337655	0.401483	-1.31659	1.31659
FvesChr6G00009770	0.00913233	0.0440945	0.207108	-2.27154	2.27154
FvesChr6G00009850	0.855459	2.76261	0.309656	-1.69126	1.69126
FvesChr6G00010070	0.085816	0.183304	0.468163	-1.09492	1.09492
FvesChr6G00010380	2.08825	4.59978	0.453989	-1.13927	1.13927
FvesChr6G00010430	0.482427	1.23371	0.391039	-1.35462	1.35462
FvesChr6G00010490	0.929231	1.86384	0.498557	-1.00417	1.00417
FvesChr6G00011040	0.363849	0.838646	0.433852	-1.20472	1.20472
FvesChr6G00011830	0.505788	1.08369	0.466729	-1.09934	1.09934
FvesChr6G00012280	0.76607	1.82336	0.420142	-1.25105	1.25105
FvesChr6G00012790	0.267016	0.568863	0.469386	-1.09115	1.09115
FvesChr6G00012810	0.000877	0.00621	0.141224	-2.82394	2.82394
FvesChr6G00012910	0.217313	0.550196	0.394973	-1.34017	1.34017
FvesChr6G00013610	2.08161	4.49213	0.463389	-1.1097	1.1097
FvesChr6G00013680	0.956492	2.1262	0.449861	-1.15245	1.15245
FvesChr6G00013800	0.0107803	0.0371265	0.290368	-1.78405	1.78405
FvesChr6G00013810	0.00017	0.021437	0.00793021	-6.97842	6.97842
FvesChr6G00014810	0.416186	0.949278	0.438423	-1.1896	1.1896
FvesChr6G00014820	0.0977527	0.206281	0.473881	-1.0774	1.0774
FvesChr6G00015220	0.0953527	0.274714	0.347098	-1.52659	1.52659
FvesChr6G00015290	0.148159	0.460475	0.321752	-1.63598	1.63598
FvesChr6G00015710	1.01319	2.99184	0.338652	-1.56213	1.56213
FvesChr6G00015820	0.0232693	0.221081	0.105253	-3.24807	3.24807
FvesChr6G00016040	30.5715	76.7275	0.398442	-1.32756	1.32756
FvesChr6G00016150	1.73005	5.12818	0.337362	-1.56763	1.56763
FvesChr6G00016310	0.0352257	0.072674	0.484708	-1.04481	1.04481
FvesChr6G00017240	0.459161	1.0276	0.446829	-1.16221	1.16221
FvesChr6G00017250	0.15768	0.435271	0.362257	-1.46491	1.46491
FvesChr6G00017370	1.4523	3.21431	0.451823	-1.14617	1.14617
FvesChr6G00018290	0.548941	1.11028	0.494418	-1.0162	1.0162
FvesChr6G00019080	0.239841	1.40228	0.171037	-2.54762	2.54762
FvesChr6G00019610	0.004203	0.014014	0.299914	-1.73738	1.73738
FvesChr6G00019730	0.107142	0.267939	0.399877	-1.32237	1.32237
FvesChr6G00019950	0.0446283	0.136281	0.327473	-1.61055	1.61055
FvesChr6G00020020	0.013674	0.20266	0.0674726	-3.88955	3.88955
FvesChr6G00020420	5.32508	11.8466	0.449502	-1.1536	1.1536
FvesChr6G00020930	0.0819067	0.207254	0.3952	-1.33934	1.33934
FvesChr6G00020980	4.36609	10.513	0.415304	-1.26776	1.26776
FvesChr6G00021010	2.60545	5.45198	0.477891	-1.06525	1.06525
FvesChr6G00021220	18.2457	38.7571	0.47077	-1.08691	1.08691
FvesChr6G00021230	0.037411	0.103345	0.362003	-1.46593	1.46593
FvesChr6G00022210	2.22868	6.12371	0.363943	-1.45822	1.45822
FvesChr6G00022330	0.160201	0.489567	0.32723	-1.61162	1.61162
FvesChr6G00022360	0.0109847	0.114603	0.0958497	-3.38308	3.38308
FvesChr6G00022830	0.458645	1.0038	0.45691	-1.13002	1.13002
FvesChr6G00023620	0.0186017	0.0401705	0.463068	-1.1107	1.1107
FvesChr6G00023880	0.0769217	0.25574	0.300781	-1.73322	1.73322
FvesChr6G00024300	0.748917	1.5263	0.490673	-1.02716	1.02716
FvesChr6G00025010	0.657477	2.34827	0.279984	-1.83659	1.83659
FvesChr6G00025520	0.00686033	0.0299935	0.228727	-2.1283	2.1283
FvesChr6G00026480	0.168526	1.06504	0.158234	-2.65987	2.65987
FvesChr6G00026520	0.501734	1.21834	0.411816	-1.27993	1.27993
FvesChr6G00026680	0.244738	0.883044	0.277153	-1.85125	1.85125
FvesChr6G00027380	0.0797617	0.185166	0.430759	-1.21505	1.21505
FvesChr6G00027400	0.0148813	0.0582545	0.255454	-1.96887	1.96887
FvesChr6G00028030	0.138056	0.374408	0.368733	-1.43935	1.43935
FvesChr6G00028080	0.0985763	0.221481	0.445077	-1.16787	1.16787
FvesChr6G00028260	0.129864	0.481368	0.269781	-1.89014	1.89014
FvesChr6G00028560	1.74895	3.49801	0.499985	-1.00004	1.00004
FvesChr6G00028720	0.000878	0.0064655	0.135798	-2.88047	2.88047
FvesChr6G00028790	0.396546	1.36379	0.290768	-1.78206	1.78206
FvesChr6G00029160	1.00555	2.40349	0.41837	-1.25715	1.25715
FvesChr6G00029910	0.00733333	0.075658	0.0969274	-3.36695	3.36695
FvesChr6G00031250	0.0252387	0.123768	0.20392	-2.29392	2.29392
FvesChr6G00031500	0.0549867	0.253711	0.21673	-2.20603	2.20603
FvesChr6G00031670	0.0208227	0.0719355	0.289463	-1.78855	1.78855
FvesChr6G00031680	0.615724	1.46499	0.420292	-1.25053	1.25053
FvesChr6G00032340	0.008238	0.0661545	0.124527	-3.00547	3.00547
FvesChr6G00032610	1.14038	6.44438	0.176957	-2.49853	2.49853
FvesChr6G00033070	0.236681	0.542891	0.435965	-1.19772	1.19772
FvesChr6G00033300	4.57391	17.995	0.254177	-1.97609	1.97609
FvesChr6G00033410	1.0087	2.07167	0.486902	-1.0383	1.0383
FvesChr6G00033530	1.55299	3.61809	0.429229	-1.22018	1.22018
FvesChr6G00033540	0.0270947	0.094228	0.287544	-1.79815	1.79815
FvesChr6G00034190	2.35043	4.70675	0.499375	-1.0018	1.0018
FvesChr6G00034610	0.0619813	0.160853	0.38533	-1.37583	1.37583
FvesChr6G00035020	0.907379	1.94384	0.466796	-1.09914	1.09914
FvesChr6G00036680	0.00486	0.01887	0.257552	-1.95707	1.95707
FvesChr6G00037380	0.901131	1.98114	0.454854	-1.13652	1.13652
FvesChr6G00037660	0.985275	2.14756	0.458788	-1.1241	1.1241
FvesChr6G00037790	1.03675	2.82483	0.367013	-1.4461	1.4461
FvesChr6G00037810	0.825896	1.83158	0.450921	-1.14905	1.14905
FvesChr6G00038320	0.0315223	0.217255	0.145094	-2.78494	2.78494
FvesChr6G00038390	0.505915	1.08181	0.467658	-1.09647	1.09647
FvesChr6G00038770	0.266728	0.824153	0.323639	-1.62754	1.62754
FvesChr6G00039060	21.2026	45.8276	0.46266	-1.11198	1.11198
FvesChr6G00039080	0.054236	0.29753	0.182287	-2.45571	2.45571
FvesChr6G00039260	8.62546	24.3019	0.35493	-1.49439	1.49439
FvesChr6G00039460	0.130323	0.499101	0.261116	-1.93724	1.93724
FvesChr6G00039490	0.344158	0.80352	0.428314	-1.22326	1.22326
FvesChr6G00040350	3.65703	12.4484	0.293774	-1.76722	1.76722
FvesChr6G00040490	0.0149693	0.086303	0.173451	-2.5274	2.5274
FvesChr6G00041420	0.052883	0.282558	0.187158	-2.41767	2.41767
FvesChr6G00041600	0.1856	0.450734	0.411774	-1.28008	1.28008
FvesChr6G00041760	0.097526	0.242099	0.402835	-1.31174	1.31174
FvesChr6G00042110	0.128722	0.380549	0.338252	-1.56383	1.56383
FvesChr6G00042910	0.822622	1.67561	0.490939	-1.02639	1.02639
FvesChr6G00043460	0.00346367	0.0161715	0.214183	-2.22308	2.22308
FvesChr6G00043900	20.2481	43.6079	0.464323	-1.1068	1.1068
FvesChr6G00044200	0.041979	0.095731	0.43851	-1.18932	1.18932
FvesChr6G00044460	0.454544	0.912421	0.498174	-1.00528	1.00528
FvesChr6G00044700	0.0365	0.093541	0.390203	-1.3577	1.3577
FvesChr6G00044750	0.245049	0.577195	0.424552	-1.23599	1.23599
FvesChr6G00045470	0.0324387	0.079243	0.409357	-1.28857	1.28857
FvesChr6G00045940	1.87886	4.42431	0.424668	-1.23559	1.23559
FvesChr6G00046090	0.000813	0.001656	0.490942	-1.02638	1.02638
FvesChr6G00046260	0.739276	2.95147	0.250477	-1.99725	1.99725
FvesChr6G00046830	0.0159397	0.038987	0.408846	-1.29037	1.29037
FvesChr6G00047240	0.238952	0.743748	0.321282	-1.63809	1.63809
FvesChr6G00047790	0.291422	0.61101	0.476952	-1.06808	1.06808
FvesChr6G00048020	0.176861	0.623332	0.283735	-1.81739	1.81739
FvesChr6G00049540	0.0157053	0.042417	0.37026	-1.43339	1.43339
FvesChr6G00049720	0.130692	0.321167	0.406928	-1.29715	1.29715
FvesChr6G00049800	0.121182	0.528802	0.229164	-2.12555	2.12555
FvesChr6G00049810	0.120051	0.427721	0.280676	-1.83302	1.83302
FvesChr6G00049870	0.0167937	0.048346	0.347364	-1.52548	1.52548
FvesChr6G00049920	0.0660863	0.298237	0.22159	-2.17403	2.17403
FvesChr6G00050330	0.19614	0.470072	0.417255	-1.261	1.261
FvesChr6G00050840	2.69502	5.51462	0.488705	-1.03297	1.03297
FvesChr6G00050940	0.06124	0.293756	0.208472	-2.26207	2.26207
FvesChr6G00050960	0.160944	0.378563	0.425144	-1.23398	1.23398
FvesChr6G00051030	1.33256	2.88169	0.462423	-1.11272	1.11272
FvesChr6G00051670	0.274147	0.569396	0.48147	-1.05448	1.05448
FvesChr6G00051680	0.0515233	0.184135	0.279814	-1.83746	1.83746
FvesChr6G00052300	0.154813	0.330688	0.468154	-1.09494	1.09494
FvesChr6G00052520	1.01176	2.04349	0.495116	-1.01416	1.01416
FvesChr6G00052530	0.0127327	0.043526	0.29253	-1.77334	1.77334
FvesChr6G00052970	0.0454427	0.15476	0.293633	-1.76791	1.76791
FvesChr6G00053050	0.417113	2.08812	0.199755	-2.32369	2.32369
FvesChr6G00054430	6.20423	23.8675	0.259945	-1.94372	1.94372
FvesChr6G00054470	0.062532	0.154666	0.404303	-1.30649	1.30649
FvesChr6G00054560	0.921892	2.03028	0.454072	-1.13901	1.13901
FvesChr6G00054620	1.81055	4.22624	0.428406	-1.22295	1.22295
FvesChr6G00054970	0.040702	0.0990475	0.410934	-1.28302	1.28302
FvesChr6G00055100	0.543104	1.3668	0.397353	-1.33151	1.33151
FvesChr6G00055340	6.36869	20.5606	0.309753	-1.69081	1.69081
FvesChr6G00055350	0.218123	0.562829	0.387548	-1.36755	1.36755
FvesChr6G00055370	0.743785	2.76723	0.268783	-1.89549	1.89549
FvesChr6G00055380	0.316995	0.886023	0.357773	-1.48288	1.48288
FvesChr6G00055620	0.642728	1.52289	0.422046	-1.24453	1.24453
FvesChr6G00055860	0.233759	0.502618	0.465083	-1.10444	1.10444
FvesChr6G00055970	0.0985883	0.21209	0.464841	-1.10519	1.10519
FvesChr6G00055990	0.15485	0.473282	0.327184	-1.61183	1.61183
FvesChr6G00056120	0.550424	1.16562	0.472215	-1.08248	1.08248
FvesChr6G00056130	3.7084	7.83029	0.473597	-1.07827	1.07827
FvesChr6G00056140	3.49117	7.52841	0.463733	-1.10863	1.10863
FvesChr6G00056420	1.39925	3.26598	0.428432	-1.22286	1.22286
FvesChr6G00056930	0.052837	0.259808	0.20337	-2.29782	2.29782
FvesChr6G00057290	0.000625333	0.0253165	0.0247006	-5.33931	5.33931
FvesChr6G00057490	0.24112	0.532083	0.453162	-1.1419	1.1419
FvesChr6G00058250	0.0186247	0.0558265	0.333617	-1.58374	1.58374
FvesChr6G00058700	0.563065	1.64903	0.341453	-1.55024	1.55024
FvesChr6G00058710	0.0622547	0.727312	0.0855955	-3.54632	3.54632
FvesChr6G00058780	0.029689	0.072442	0.409831	-1.2869	1.2869
FvesChr6G00059090	0.356511	1.09181	0.32653	-1.61471	1.61471
FvesChr6G00059200	5.51205	11.1536	0.494197	-1.01684	1.01684
FvesChr6G00059460	0.008137	0.118535	0.0686467	-3.86467	3.86467
FvesChr6G00060190	0.683162	2.93381	0.232858	-2.10248	2.10248
FvesChr6G00060630	2.55369	8.84711	0.288647	-1.79262	1.79262
FvesChr6G00060820	0.766114	2.80495	0.273129	-1.87234	1.87234
FvesChr6G00061250	0.150388	0.389316	0.386287	-1.37226	1.37226
FvesChr6G00061940	1.00901	2.18619	0.461538	-1.11548	1.11548
FvesChr6G00061950	0.032347	0.116035	0.278768	-1.84286	1.84286
FvesChr6G00062830	0.0155573	0.0470445	0.330694	-1.59643	1.59643
FvesChr6G00063100	48.2633	105.447	0.457702	-1.12752	1.12752
FvesChr6G00063150	0.255206	2.52727	0.100981	-3.30785	3.30785
FvesChr6G00063390	0.0565703	0.138516	0.408403	-1.29194	1.29194
FvesChr6G00063940	0.0311973	0.0773555	0.403298	-1.31008	1.31008
FvesChr6G00064420	0.036783	0.19017	0.193422	-2.37018	2.37018
FvesChr6G00064790	0.12592	0.289799	0.434507	-1.20255	1.20255
FvesChr6G00065170	0.00486033	0.015045	0.323053	-1.63016	1.63016
FvesChr6G00065240	0.0517377	0.114972	0.450002	-1.152	1.152
FvesChr6G00065460	0.0246833	0.0725465	0.340242	-1.55537	1.55537
FvesChr6G00065560	0.113935	0.332832	0.34232	-1.54658	1.54658
FvesChr6G00065610	0.863454	2.50304	0.344962	-1.53549	1.53549
FvesChr6G00065640	1.96649	4.12929	0.47623	-1.07027	1.07027
FvesChr6G00065690	0.0685127	0.212417	0.322539	-1.63245	1.63245
FvesChr6G00065910	0.066853	0.15738	0.424787	-1.23519	1.23519
FvesChr6G00066240	0.239897	0.778306	0.30823	-1.69792	1.69792
FvesChr6G00066270	0.0825213	0.272056	0.303325	-1.72106	1.72106
FvesChr6G00067010	0.199068	0.401353	0.495992	-1.01161	1.01161
FvesChr6G00067460	0.034873	0.6091	0.0572534	-4.1265	4.1265
FvesChr7G00320260	0.065741	0.32991	0.19927	-2.32721	2.32721
FvesChr7G00320570	0.372145	0.955179	0.389607	-1.35991	1.35991
FvesChr7G00322030	2.00889	4.90249	0.40977	-1.28711	1.28711
FvesChr7G00322540	0.0693447	0.255618	0.271282	-1.88213	1.88213
FvesChr7G00322680	1.33198	4.02712	0.330751	-1.59618	1.59618
FvesChr7G00322690	1.70271	4.8653	0.349969	-1.5147	1.5147
FvesChr7G00322890	0.432642	0.958612	0.451321	-1.14777	1.14777
FvesChr7G00322920	1.83346	4.21211	0.435283	-1.19997	1.19997
FvesChr7G00323030	1.36281	2.96847	0.459093	-1.12314	1.12314
FvesChr7G00323350	0.0462943	0.120359	0.384634	-1.37844	1.37844
FvesChr7G00323620	0.891932	1.85566	0.480654	-1.05693	1.05693
FvesChr7G00323880	1.50368	3.39609	0.442767	-1.17538	1.17538
FvesChr7G00324100	0.002751	0.0141715	0.194122	-2.36496	2.36496
FvesChr7G00324330	0.000510667	0.0169205	0.0301804	-5.05025	5.05025
FvesChr7G00324430	0.99237	2.11842	0.468448	-1.09404	1.09404
FvesChr7G00324470	0.072613	0.643878	0.112774	-3.14849	3.14849
FvesChr7G00325160	10.9399	22.7964	0.479896	-1.05921	1.05921
FvesChr7G00325180	0.0428077	0.177082	0.24174	-2.04847	2.04847
FvesChr7G00325200	0.306647	1.07452	0.285381	-1.80904	1.80904
FvesChr7G00325350	0.0191313	0.0406845	0.470236	-1.08854	1.08854
FvesChr7G00325530	1.81838	4.10978	0.442452	-1.17641	1.17641
FvesChr7G00325620	0.0737193	0.197039	0.374137	-1.41836	1.41836
FvesChr7G00325690	0.013308	0.0348105	0.382298	-1.38723	1.38723
FvesChr7G00325740	1.303	2.96603	0.43931	-1.18669	1.18669
FvesChr7G00325760	0.014914	0.0369325	0.403818	-1.30822	1.30822
FvesChr7G00326090	0.047222	0.11304	0.417748	-1.2593	1.2593
FvesChr7G00326100	0.022848	0.0660035	0.346163	-1.53047	1.53047
FvesChr7G00326270	0.0184067	0.045903	0.40099	-1.31836	1.31836
FvesChr7G00326500	0.157402	0.437496	0.359779	-1.47482	1.47482
FvesChr7G00326650	0.290963	1.65296	0.176026	-2.50614	2.50614
FvesChr7G00326700	0.114383	0.338182	0.338229	-1.56393	1.56393
FvesChr7G00327470	0.087892	0.448815	0.195831	-2.35232	2.35232
FvesChr7G00327500	0.157267	0.451252	0.348513	-1.52072	1.52072
FvesChr7G00327550	0.0945	0.396413	0.238387	-2.06862	2.06862
FvesChr7G00327660	0.264633	1.69167	0.156433	-2.67638	2.67638
FvesChr7G00327770	2.96936	7.96638	0.372737	-1.42377	1.42377
FvesChr7G00328180	0.971017	2.12635	0.456658	-1.13081	1.13081
FvesChr7G00328200	0.0949083	0.199669	0.475327	-1.07301	1.07301
FvesChr7G00328240	0.0782823	0.200641	0.390161	-1.35786	1.35786
FvesChr7G00328280	1.03376	2.68607	0.384859	-1.3776	1.3776
FvesChr7G00328360	0.725079	1.81332	0.399863	-1.32242	1.32242
FvesChr7G00328490	1.12237	2.87295	0.390667	-1.35599	1.35599
FvesChr7G00328620	1.52588	3.30453	0.461755	-1.1148	1.1148
FvesChr7G00328770	0.0695707	0.259165	0.268442	-1.89732	1.89732
FvesChr7G00328790	0.0437523	0.12845	0.340618	-1.55378	1.55378
FvesChr7G00329030	0.680171	1.52882	0.444898	-1.16845	1.16845
FvesChr7G00329260	0.030666	0.147746	0.207559	-2.26841	2.26841
FvesChr7G00329810	0.106443	0.354583	0.300193	-1.73604	1.73604
FvesChr7G00329970	0.346762	4.15772	0.0834019	-3.58378	3.58378
FvesChr7G00330110	0.493889	1.24743	0.395926	-1.3367	1.3367
FvesChr7G00330280	0.674314	1.40742	0.479113	-1.06156	1.06156
FvesChr7G00330290	0.190116	0.464782	0.409044	-1.28967	1.28967
FvesChr7G00331100	1.41178	3.0818	0.458103	-1.12626	1.12626
FvesChr7G00331390	0.085649	0.191412	0.44746	-1.16017	1.16017
FvesChr7G00331430	0.108715	0.251561	0.432162	-1.21035	1.21035
FvesChr7G00332570	0.0663933	0.282573	0.23496	-2.08952	2.08952
FvesChr7G00332710	0.171985	1.11133	0.154756	-2.69194	2.69194
FvesChr7G00333080	0.0355147	0.087166	0.407437	-1.29535	1.29535
FvesChr7G00334650	0.0143423	0.0929825	0.154248	-2.69668	2.69668
FvesChr7G00335140	2.4355	5.01298	0.485839	-1.04145	1.04145
FvesChr7G00335260	0.0999837	0.681786	0.14665	-2.76955	2.76955
FvesChr7G00336150	0.00542933	0.013542	0.400926	-1.31859	1.31859
FvesChr7G00336700	0.111585	0.569353	0.195985	-2.35118	2.35118
FvesChr7G00337800	0.125446	0.263475	0.47612	-1.0706	1.0706
FvesChr7G00338100	0.040107	0.084634	0.473888	-1.07738	1.07738
FvesChr7G00338190	0.0216647	0.217351	0.0996762	-3.32661	3.32661
FvesChr7G00338450	0.0148373	0.072316	0.205174	-2.28508	2.28508
FvesChr7G00338460	0.654676	2.12032	0.308762	-1.69543	1.69543
FvesChr7G00338840	0.0242883	0.0548365	0.442923	-1.17487	1.17487
FvesChr7G00339150	1.41807	2.92582	0.484675	-1.04491	1.04491
FvesChr7G00339450	0.001049	0.003475	0.301871	-1.728	1.728
FvesChr7G00339900	0.0206183	0.156055	0.132123	-2.92005	2.92005
FvesChr7G00340250	29.9908	67.4617	0.44456	-1.16955	1.16955
FvesChr7G00340660	0.016751	0.044156	0.37936	-1.39836	1.39836
FvesChr7G00340760	4.75909	9.97083	0.477302	-1.06703	1.06703
FvesChr7G00341010	0.00356233	0.0360345	0.098859	-3.33848	3.33848
FvesChr7G00341260	0.0129887	0.026841	0.483911	-1.04719	1.04719
FvesChr7G00341760	0.0132693	0.0984365	0.134801	-2.8911	2.8911
FvesChr7G00341780	3.31521	7.00587	0.473204	-1.07946	1.07946
FvesChr7G00342160	0.108354	0.326939	0.331421	-1.59326	1.59326
FvesChr7G00342250	0.22457	0.872505	0.257386	-1.958	1.958
FvesChr7G00342730	6.27198	13.4112	0.467668	-1.09644	1.09644
FvesChr7G00342760	0.0735607	0.192728	0.381681	-1.38956	1.38956
FvesChr7G00343530	0.0271743	0.0597625	0.454705	-1.137	1.137
FvesChr7G00343550	0.052735	0.30714	0.171697	-2.54206	2.54206
FvesChr7G00343830	0.499192	1.92906	0.258775	-1.95023	1.95023
FvesChr7G00344640	5.94885	13.5606	0.438688	-1.18873	1.18873
FvesChr7G00344750	0.0458627	0.443881	0.103322	-3.27478	3.27478
FvesChr7G00345370	0.892621	2.42941	0.367423	-1.44449	1.44449
FvesChr7G00345500	0.047672	0.110077	0.433077	-1.20731	1.20731
FvesChr7G00345910	0.0524127	0.146074	0.358809	-1.47871	1.47871
FvesChr7G00346220	0.471787	1.28092	0.368319	-1.44097	1.44097
FvesChr7G00346250	1.55023	3.31247	0.467999	-1.09542	1.09542
FvesChr7G00346340	0.0767273	0.294716	0.260343	-1.94152	1.94152
FvesChr7G00346400	0.703693	1.52196	0.462358	-1.11292	1.11292
FvesChr7G00346900	0.255643	1.2414	0.205931	-2.27977	2.27977
FvesChr7G00347150	0.454477	1.09594	0.414693	-1.26988	1.26988
FvesChr7G00347180	0.191717	0.494111	0.388004	-1.36586	1.36586
FvesChr7G00347670	0.142061	1.31897	0.107706	-3.21483	3.21483
FvesChr7G00348080	0.224277	1.01009	0.222036	-2.17113	2.17113
FvesChr7G00348120	0.0850927	0.253466	0.335716	-1.57469	1.57469
FvesChr7G00348380	0.539303	1.62879	0.331106	-1.59463	1.59463
FvesChr7G00348860	0.164325	0.347645	0.472681	-1.08106	1.08106
FvesChr7G00349100	3.11772	7.48385	0.416592	-1.26329	1.26329
FvesChr7G00349130	0.341136	0.918747	0.371306	-1.42932	1.42932
FvesChr7G00349470	0.210541	0.481848	0.436946	-1.19447	1.19447
FvesChr7G00349700	0.111251	0.320829	0.346761	-1.52799	1.52799
FvesChr7G00349740	0.0533077	0.116407	0.45794	-1.12677	1.12677
FvesChr7G00349800	0.0984387	0.197756	0.497778	-1.00642	1.00642
FvesChr7G00349830	0.0128063	0.063573	0.201443	-2.31156	2.31156
FvesChr7G00350130	0.0322343	0.081101	0.397459	-1.33112	1.33112
FvesChr7G00350280	1.49544	3.02236	0.494791	-1.01511	1.01511
FvesChr7G00350880	0.128108	0.305634	0.419154	-1.25445	1.25445
FvesChr7G00350920	0.060244	0.120922	0.498205	-1.00519	1.00519
FvesChr7G00350950	0.0924393	0.305685	0.3024	-1.72547	1.72547
FvesChr7G00351020	0.834734	2.06433	0.40436	-1.30629	1.30629
FvesChr7G00351370	0.245601	0.648871	0.378505	-1.40161	1.40161
FvesChr7G00351490	0.0171793	0.046288	0.37114	-1.42996	1.42996
FvesChr7G00351520	0.771525	3.0249	0.255058	-1.9711	1.9711
FvesChr7G00351790	0.0277793	0.070001	0.396842	-1.33336	1.33336
FvesChr7G00352210	0.0772433	0.184275	0.419174	-1.25438	1.25438
FvesChr7G00352360	0.00787667	0.0260165	0.302757	-1.72377	1.72377
FvesChr7G00352730	0.177376	0.501436	0.353735	-1.49926	1.49926
FvesChr7G00352810	0.210142	0.466897	0.450081	-1.15174	1.15174
FvesChr7G00353080	0.099152	0.221655	0.447327	-1.1606	1.1606
FvesChr7G00353090	0.306321	0.759607	0.403263	-1.31021	1.31021
FvesChr7G00353160	0.3712	1.82342	0.203574	-2.29638	2.29638
FvesChr7G00353290	0.153287	0.384271	0.398903	-1.32589	1.32589
FvesChr7G00353740	0.183505	0.401444	0.457114	-1.12937	1.12937
FvesChr7G00353820	0.0204923	0.157561	0.13006	-2.94275	2.94275
FvesChr7G00354220	0.0117943	0.042176	0.279646	-1.83833	1.83833
FvesChr7G00354780	17.7406	45.3824	0.390914	-1.35508	1.35508
FvesChr7G00354830	1.25418	4.24464	0.295474	-1.7589	1.7589
FvesChr7G00354890	0.888926	1.82051	0.488283	-1.03421	1.03421
FvesChr7G00355060	0.304548	0.768612	0.396231	-1.33559	1.33559
FvesChr7G00355200	0.599348	1.43682	0.417136	-1.26141	1.26141
FvesChr7G00355300	16.0023	32.2159	0.496719	-1.0095	1.0095
FvesChr7G00355400	0.0584457	0.117142	0.49893	-1.00309	1.00309
FvesChr7G00355680	0.0583923	0.270383	0.215962	-2.21115	2.21115
FvesChr7G00355730	0.586958	1.45699	0.402856	-1.31167	1.31167
FvesChr7G00355760	0.018191	0.103724	0.175378	-2.51146	2.51146
FvesChr7G00355850	0.719302	1.46175	0.492084	-1.02302	1.02302
FvesChr7G00355990	0.610521	2.06894	0.295089	-1.76078	1.76078
FvesChr7G00356280	1.62464	3.31379	0.490266	-1.02836	1.02836
FvesChr7G00356290	0.069438	0.172896	0.401618	-1.3161	1.3161
FvesChr7G00356390	0.137219	0.39974	0.343271	-1.54258	1.54258
FvesChr7G00356800	0.328867	0.671622	0.489661	-1.03014	1.03014
FvesChr7G00357070	2.56934	7.91595	0.324578	-1.62336	1.62336
FvesChr7G00357600	0.397732	0.965108	0.412112	-1.27889	1.27889
FvesChr7G00357610	0.514579	1.1101	0.463542	-1.10923	1.10923
FvesChr7G00358210	3.04017	6.47813	0.469297	-1.09143	1.09143
FvesChr7G00358220	8.50523	19.0717	0.445962	-1.16501	1.16501
FvesChr7G00358310	0.039144	0.145425	0.26917	-1.89341	1.89341
FvesChr7G00358320	12.3573	27.0307	0.457159	-1.12923	1.12923
FvesChr7G00358370	0.00837733	0.0563455	0.148678	-2.74974	2.74974
FvesChr7G00358540	0.0202787	0.186452	0.108761	-3.20077	3.20077
FvesChr7G00358750	13.1292	27.4125	0.47895	-1.06205	1.06205
FvesChr7G00358760	0.116512	0.467854	0.249034	-2.00558	2.00558
FvesChr7G00358800	0.0229907	0.0703775	0.326676	-1.61407	1.61407
FvesChr7G00359620	0.502973	1.14367	0.439789	-1.18512	1.18512
FvesChr7G00360010	0.0178373	0.0746185	0.239047	-2.06463	2.06463
FvesChr7G00360100	0.206743	0.440994	0.468812	-1.09292	1.09292
FvesChr7G00360350	0.0742393	0.157324	0.47189	-1.08348	1.08348
FvesChr7G00360760	0.0596303	0.165235	0.360882	-1.4704	1.4704
FvesChr7G00361120	0.0419367	0.238099	0.176131	-2.50528	2.50528
FvesChr7G00361210	0.699112	2.91719	0.239652	-2.06099	2.06099
FvesChr7G00361470	0.0208913	0.131952	0.158325	-2.65904	2.65904

## Sheet: 499 DEGs
gene_name	CL	WT	fc	log2		KEGG	Description
FvesChr1G00280360	14.3719	0.730582	19.6718	4.29806	4.29806	04075(Plant hormone signal transduction)	PREDICTED: transcription factor bHLH66-like [Fragaria vesca subsp. vesca]
FvesChr1G00281030	47.6121	2.70729	17.5866	4.13641	4.13641	00906(Carotenoid biosynthesis)	PREDICTED: (-)-isopiperitenol/(-)-carveol dehydrogenase, mitochondrial-like [Fragaria vesca subsp. vesca]
FvesChr1G00281180	11.3588	1.33775	8.49096	3.08593	3.08593	NA	PREDICTED: peptidyl-prolyl cis-trans isomerase CYP28, chloroplastic [Fragaria vesca subsp. vesca]
FvesChr1G00281290	230.748	6.77829	34.0421	5.08925	5.08925	NA	putative glycerol-3-phosphate transporter 5 [Rosa chinensis]
FvesChr1G00283940	140.311	19.139	7.33114	2.87404	2.87404	04075(Plant hormone signal transduction)	PREDICTED: DELLA protein GAI-like [Fragaria vesca subsp. vesca]
FvesChr1G00284020	28.3227	6.12425	4.62468	2.20935	2.20935	NA	PREDICTED: probable inactive receptor kinase At2g26730 [Fragaria vesca subsp. vesca]
FvesChr1G00284850	224.253	47.9042	4.68128	2.2269	2.2269	NA	PREDICTED: glutamic acid-rich protein [Fragaria vesca subsp. vesca]
FvesChr1G00285850	12.562	2.24109	5.60531	2.48679	2.48679	NA	PREDICTED: transmembrane protein 234 homolog [Fragaria vesca subsp. vesca]
FvesChr1G00286000	13.3462	1.99795	6.67998	2.73984	2.73984	NA	PREDICTED: ethylene-responsive transcription factor TINY [Fragaria vesca subsp. vesca]
FvesChr1G00286760	26.3351	6.98846	3.76836	1.91394	1.91394	03010(Ribosome)	PREDICTED: acid phosphatase 1 [Fragaria vesca subsp. vesca]
FvesChr1G00287550	17.958	1.02414	17.5347	4.13214	4.13214	00920(Sulfur metabolism);00270(Cysteine and methionine metabolism)	PREDICTED: serine acetyltransferase 5 [Fragaria vesca subsp. vesca]
FvesChr1G00288670	38.4817	1.13961	33.7674	5.07756	5.07756	NA	PREDICTED: putative nuclease HARBI1 [Fragaria vesca subsp. vesca]
FvesChr1G00290180	118.312	7.50214	15.7704	3.97915	3.97915	00040(Pentose and glucuronate interconversions)	PREDICTED: 21 kDa protein [Fragaria vesca subsp. vesca]
FvesChr1G00291380	25.3999	0.29676	85.5907	6.41938	6.41938	NA	PREDICTED: RING-H2 finger protein ATL8 [Fragaria vesca subsp. vesca]
FvesChr1G00292730	346.778	96.2043	3.6046	1.84984	1.84984	04141(Protein processing in endoplasmic reticulum);04120(Ubiquitin mediated proteolysis)	PREDICTED: SKP1-like protein 1A [Fragaria vesca subsp. vesca]
FvesChr1G00293250	23.1691	1.02631	22.5751	4.49666	4.49666	NA	PREDICTED: cold shock domain-containing protein 3 [Fragaria vesca subsp. vesca]
FvesChr1G00293630	82.0481	15.7954	5.19443	2.37697	2.37697	00190(Oxidative phosphorylation);04145(Phagosome)	PREDICTED: V-type proton ATPase 16 kDa proteolipid subunit-like [Pyrus x bretschneideri]
FvesChr1G00293800	25.8423	6.15715	4.19712	2.0694	2.0694	00940(Phenylpropanoid biosynthesis)	PREDICTED: cytochrome P450 84A1 [Fragaria vesca subsp. vesca]
FvesChr1G00294150	13.4744	2.82076	4.77687	2.25606	2.25606	03010(Ribosome)	PREDICTED: 50S ribosomal protein L12, cyanelle [Fragaria vesca subsp. vesca]
FvesChr1G00294940	10.8874	3.22637	3.3745	1.75467	1.75467	04120(Ubiquitin mediated proteolysis)	PREDICTED: ultraviolet-B receptor UVR8 [Fragaria vesca subsp. vesca]
FvesChr1G00295110	84.6685	22.7506	3.72159	1.89592	1.89592	NA	PREDICTED: protein PHYLLO, chloroplastic-like [Fragaria vesca subsp. vesca]
FvesChr1G00295980	22.6388	3.9304	5.75992	2.52605	2.52605	00130(Ubiquinone and other terpenoid-quinone biosynthesis)	PREDICTED: probable NAD(P)H dehydrogenase (quinone) FQR1-like 2 [Fragaria vesca subsp. vesca]
FvesChr1G00296540	45.454	1.60267	28.3615	4.82586	4.82586	NA	PREDICTED: STS14 protein [Fragaria vesca subsp. vesca]
FvesChr1G00298360	13.841	4.19482	3.29954	1.72226	1.72226	NA	PREDICTED: heat shock factor protein HSF24 [Fragaria vesca subsp. vesca]
FvesChr1G00299030	32.091	7.3521	4.36488	2.12594	2.12594	04016(MAPK signaling pathway - plant);04626(Plant-pathogen interaction)	PREDICTED: probable WRKY transcription factor 15 [Fragaria vesca subsp. vesca]
FvesChr1G00299370	48.8084	5.79658	8.42021	3.07386	3.07386	NA	PREDICTED: transcription factor MYB44-like [Fragaria vesca subsp. vesca]
FvesChr1G00299590	27.8551	1.48677	18.7353	4.22768	4.22768	NA	PREDICTED: protein NUCLEAR FUSION DEFECTIVE 6, chloroplastic/mitochondrial-like [Fragaria vesca subsp. vesca]
FvesChr1G00299700	32.6978	4.22682	7.7358	2.95155	2.95155	NA	PREDICTED: classical arabinogalactan protein 4 [Fragaria vesca subsp. vesca]
FvesChr1G00299730	69.4035	9.23521	7.51509	2.90979	2.90979	NA	PREDICTED: probable esterase KAI2 [Fragaria vesca subsp. vesca]
FvesChr1G00299770	24.2341	8.42717	2.87571	1.52392	1.52392	NA	PREDICTED: subtilisin-like protease [Fragaria vesca subsp. vesca]
FvesChr1G00299780	22.4631	4.38456	5.12323	2.35705	2.35705	NA	PREDICTED: subtilisin-like protease [Fragaria vesca subsp. vesca]
FvesChr1G00300050	23.6688	1.44728	16.3539	4.03157	4.03157	NA	PREDICTED: LOB domain-containing protein 38 [Fragaria vesca subsp. vesca]
FvesChr1G00300370	80.1482	1.0439	76.7775	6.26261	6.26261	03010(Ribosome)	PREDICTED: 60S ribosomal protein L26-1 [Fragaria vesca subsp. vesca]
FvesChr1G00300720	30.4099	2.70928	11.2244	3.48856	3.48856	NA	PREDICTED: galactomannan galactosyltransferase 1-like [Fragaria vesca subsp. vesca]
FvesChr1G00301630	154.983	32.8008	4.72498	2.24031	2.24031	00190(Oxidative phosphorylation)	PREDICTED: cytochrome c oxidase subunit 6a, mitochondrial [Fragaria vesca subsp. vesca]
FvesChr1G00303300	16.9904	0.585579	29.0148	4.85871	4.85871	NA	extensin [Rosa chinensis]
FvesChr1G00303350	58.5331	4.14062	14.1363	3.82133	3.82133	NA	PREDICTED: mitochondrial uncoupling protein 5 [Fragaria vesca subsp. vesca]
FvesChr1G00303740	10.3918	1.28059	8.11489	3.02057	3.02057	NA	PREDICTED: classical arabinogalactan protein 5-like [Fragaria vesca subsp. vesca]
FvesChr1G00303840	10.6793	3.57632	2.9861	1.57826	1.57826	NA	PREDICTED: putative clathrin assembly protein At4g40080 [Fragaria vesca subsp. vesca]
FvesChr1G00304750	15.5016	0.651424	23.7964	4.57267	4.57267	NA	PREDICTED: protein SENSITIVE TO PROTON RHIZOTOXICITY 1-like [Fragaria vesca subsp. vesca]
FvesChr1G00304790	417.745	90.2901	4.6267	2.20998	2.20998	03010(Ribosome)	PREDICTED: 50S ribosomal protein L29, chloroplastic [Fragaria vesca subsp. vesca]
FvesChr1G00305200	12.4941	2.82427	4.42382	2.14529	2.14529	NA	PREDICTED: xyloglucan galactosyltransferase KATAMARI1-like [Fragaria vesca subsp. vesca]
FvesChr1G00305900	17.4102	5.5853	3.11714	1.64022	1.64022	NA	PREDICTED: trafficking protein particle complex subunit 12 [Fragaria vesca subsp. vesca]
FvesChr1G00306440	11.207	1.65144	6.78621	2.76261	2.76261	03040(Spliceosome)	PREDICTED: UBP1-associated protein 2A isoform X1 [Fragaria vesca subsp. vesca]
FvesChr1G00307400	79.6936	23.6378	3.37145	1.75337	1.75337	03040(Spliceosome)	PREDICTED: UBP1-associated protein 2B-like [Fragaria vesca subsp. vesca]
FvesChr1G00308350	97.2872	7.63568	12.7411	3.67142	3.67142	03010(Ribosome)	hypothetical protein GOBAR_AA11431 [Gossypium barbadense]
FvesChr1G00308370	126.757	32.8309	3.86089	1.94893	1.94893	03010(Ribosome)	PREDICTED: 60S ribosomal protein L13a-4 [Fragaria vesca subsp. vesca]
FvesChr1G00308420	16.4473	3.38595	4.85751	2.28022	2.28022	NA	PREDICTED: UPF0235 protein C15orf40 homolog [Fragaria vesca subsp. vesca]
FvesChr1G00308510	18.2832	4.77249	3.83095	1.9377	1.9377	NA
FvesChr1G00312360	38.0718	3.33497	11.4159	3.51298	3.51298	03010(Ribosome)	ubiquitin-40S ribosomal protein S27a isoform X2 [Rosa chinensis]
FvesChr1G00315610	13.9327	2.16667	6.43047	2.68492	2.68492	NA	PREDICTED: U-box domain-containing protein 21 [Fragaria vesca subsp. vesca]
FvesChr1G00317930	142.128	4.51281	31.4943	4.97702	4.97702	04626(Plant-pathogen interaction)	PREDICTED: calcium-binding protein CML24-like [Fragaria vesca subsp. vesca]
FvesChr2G00179630	158.42	44.8384	3.53314	1.82095	1.82095	NA	PREDICTED: heavy metal-associated isoprenylated plant protein 26 [Fragaria vesca subsp. vesca]
FvesChr2G00179930	32.0166	7.26519	4.40684	2.13975	2.13975	NA	PREDICTED: subtilisin-like protease [Fragaria vesca subsp. vesca]
FvesChr2G00180390	25.4815	5.06434	5.03154	2.331	2.331	NA	PREDICTED: DBIRD complex subunit ZNF326 [Fragaria vesca subsp. vesca]
FvesChr2G00180550	849.817	29.6321	28.679	4.84192	4.84192	NA	PREDICTED: peptidyl-prolyl cis-trans isomerase 1 [Fragaria vesca subsp. vesca]
FvesChr2G00181660	11.5493	2.37936	4.85393	2.27915	2.27915	04016(MAPK signaling pathway - plant);04075(Plant hormone signal transduction);04626(Plant-pathogen interaction)	basic form of pathogenesis-related protein 1-like [Rosa chinensis]
FvesChr2G00183930	23.8507	6.93272	3.4403	1.78254	1.78254	NA	PREDICTED: thioredoxin domain-containing protein 9 homolog [Fragaria vesca subsp. vesca]
FvesChr2G00184850	10.9123	0.230684	47.3043	5.5639	5.5639	NA	PREDICTED: transcription factor MYB44-like [Fragaria vesca subsp. vesca]
FvesChr2G00185710	13.0446	0.237063	55.0259	5.78204	5.78204	NA	PREDICTED: U-box domain-containing protein 26 [Fragaria vesca subsp. vesca]
FvesChr2G00186430	19.381	6.61258	2.93093	1.55136	1.55136	NA	PREDICTED: cyclin-dependent kinase inhibitor 7 isoform X1 [Fragaria vesca subsp. vesca]
FvesChr2G00186670	70.7002	6.30311	11.2167	3.48758	3.48758	NA	2-hydroxyisoflavanone dehydratase [Vitis vinifera]
FvesChr2G00186730	14.602	1.26329	11.5587	3.53091	3.53091	NA	PREDICTED: probable carboxylesterase 7 [Fragaria vesca subsp. vesca]
FvesChr2G00187810	25.2292	7.95395	3.17191	1.66535	1.66535	00592(alpha-Linolenic acid metabolism)	PREDICTED: allene oxide synthase-like [Fragaria vesca subsp. vesca]
FvesChr2G00187930	19.0709	0.727294	26.2217	4.71269	4.71269	NA	PREDICTED: RING-H2 finger protein ATL65 [Fragaria vesca subsp. vesca]
FvesChr2G00191410	19.2103	2.25167	8.53159	3.09281	3.09281	NA	hypothetical protein RchiOBHm_Chr6g0266971 [Rosa chinensis]
FvesChr2G00192090	30.726	10.2764	2.98995	1.58012	1.58012	NA	hypothetical protein TorRG33x02_043300, partial [Trema orientale]
FvesChr2G00192680	16.5541	0.326488	50.7035	5.66401	5.66401	NA	PREDICTED: leucine-rich repeat extensin-like protein 1 [Fragaria vesca subsp. vesca]
FvesChr2G00194320	162.774	29.3821	5.53991	2.46986	2.46986	00190(Oxidative phosphorylation);00195(Photosynthesis)	PREDICTED: ATP synthase delta chain, chloroplastic [Fragaria vesca subsp. vesca]
FvesChr2G00194450	10.8809	1.4711	7.39643	2.88683	2.88683	NA	PREDICTED: putative laccase-9 [Fragaria vesca subsp. vesca]
FvesChr2G00195960	27.8432	1.76512	15.7741	3.97948	3.97948	NA	PREDICTED: UPF0496 protein 4 [Fragaria vesca subsp. vesca]
FvesChr2G00196290	236.572	13.9188	16.9966	4.08717	4.08717	03010(Ribosome)	PREDICTED: 40S ribosomal protein S17-like [Fragaria vesca subsp. vesca]
FvesChr2G00196850	21.0071	2.73523	7.6802	2.94114	2.94114	NA	PREDICTED: protein MITOFERRINLIKE 1, chloroplastic [Fragaria vesca subsp. vesca]
FvesChr2G00198420	818.26	134.426	6.08705	2.60574	2.60574	NA	PREDICTED: aquaporin PIP2-7 [Fragaria vesca subsp. vesca]
FvesChr2G00198620	38.8381	11.216	3.46273	1.79191	1.79191	03010(Ribosome)	PREDICTED: 40S ribosomal protein S10-1-like [Fragaria vesca subsp. vesca]
FvesChr2G00199050	21.9016	0.878512	24.9303	4.63983	4.63983	NA	protein PELPK1 [Rosa chinensis]
FvesChr2G00199180	31.4709	7.99734	3.93517	1.97643	1.97643	NA	PREDICTED: signal recognition particle 43 kDa protein, chloroplastic [Fragaria vesca subsp. vesca]
FvesChr2G00200120	21.6233	3.98292	5.429	2.44069	2.44069	NA	PREDICTED: protein EXORDIUM-like 5 [Fragaria vesca subsp. vesca]
FvesChr2G00200230	22.4875	2.12837	10.5656	3.4013	3.4013	00260(Glycine, serine and threonine metabolism)	PREDICTED: homoserine kinase-like [Fragaria vesca subsp. vesca]
FvesChr2G00201230	39.2624	3.89413	10.0825	3.33378	3.33378	NA	PREDICTED: adrenodoxin, mitochondrial [Fragaria vesca subsp. vesca]
FvesChr2G00201700	34.8073	2.0872	16.6766	4.05975	4.05975	NA	PREDICTED: auxin-induced in root cultures protein 12 [Fragaria vesca subsp. vesca]
FvesChr2G00201800	35.9046	9.16413	3.91795	1.9701	1.9701	04016(MAPK signaling pathway - plant)	PREDICTED: serine/threonine-protein kinase OXI1 [Fragaria vesca subsp. vesca]
FvesChr2G00205020	81.6342	3.11006	26.2485	4.71416	4.71416	NA	PREDICTED: mitochondrial import receptor subunit TOM9-2 [Fragaria vesca subsp. vesca]
FvesChr2G00205090	499.581	23.6599	21.1151	4.4002	4.4002	03010(Ribosome)	PREDICTED: 60S ribosomal protein L23-like [Fragaria vesca subsp. vesca]
FvesChr2G00205860	48.292	6.704	7.20345	2.84869	2.84869	NA	PREDICTED: probable arabinose 5-phosphate isomerase [Fragaria vesca subsp. vesca]
FvesChr2G00205890	142.521	22.0841	6.45357	2.6901	2.6901	03010(Ribosome)	PREDICTED: 50S ribosomal protein L10, chloroplastic [Fragaria vesca subsp. vesca]
FvesChr2G00206920	96.9528	14.809	6.54688	2.71081	2.71081	NA	PREDICTED: histone H1.2 [Fragaria vesca subsp. vesca]
FvesChr2G00207840	12.5596	2.37975	5.27769	2.39991	2.39991	NA	PREDICTED: BI1-like protein [Fragaria vesca subsp. vesca]
FvesChr2G00208540	12.0229	2.72494	4.41217	2.14149	2.14149	NA	PREDICTED: probable inactive patatin-like protein 9 [Fragaria vesca subsp. vesca]
FvesChr2G00208740	73.5413	25.174	2.92132	1.54662	1.54662	04016(MAPK signaling pathway - plant);04075(Plant hormone signal transduction)	PREDICTED: basic helix-loop-helix protein A isoform X1 [Fragaria vesca subsp. vesca]
FvesChr2G00209550	66.669	8.63138	7.72403	2.94935	2.94935	NA	PREDICTED: LRR receptor-like serine/threonine-protein kinase ERL2 [Fragaria vesca subsp. vesca]
FvesChr2G00209670	255.551	50.4192	5.06854	2.34157	2.34157	NA	PREDICTED: histone H2AX-like [Fragaria vesca subsp. vesca]
FvesChr2G00209680	14.6753	4.00087	3.66802	1.875	1.875	NA	PREDICTED: histone H2AX [Fragaria vesca subsp. vesca]
FvesChr2G00211040	13.2608	4.21945	3.14277	1.65204	1.65204	00590(Arachidonic acid metabolism);04146(Peroxisome)	PREDICTED: bifunctional epoxide hydrolase 2-like [Fragaria vesca subsp. vesca]
FvesChr2G00211280	52.6191	12.6364	4.16411	2.05801	2.05801	NA	PREDICTED: universal stress protein A-like protein [Fragaria vesca subsp. vesca]
FvesChr2G00211700	30.4268	8.1776	3.72075	1.89559	1.89559	00040(Pentose and glucuronate interconversions)	PREDICTED: pectinesterase-like [Fragaria vesca subsp. vesca]
FvesChr2G00212210	11.3038	1.26043	8.96816	3.16481	3.16481	NA	PREDICTED: glycine-rich protein 2-like [Fragaria vesca subsp. vesca]
FvesChr2G00212890	54.6489	7.77745	7.02658	2.81282	2.81282	00190(Oxidative phosphorylation);04145(Phagosome)	PREDICTED: V-type proton ATPase 16 kDa proteolipid subunit-like [Daucus carota subsp. sativus]
FvesChr2G00213320	29.0072	6.00643	4.82936	2.27183	2.27183	NA	PREDICTED: NAC domain-containing protein 2 [Fragaria vesca subsp. vesca]
FvesChr2G00214150	64.0277	12.6372	5.06661	2.34102	2.34102	NA	PREDICTED: pollen-specific leucine-rich repeat extensin-like protein 1 [Fragaria vesca subsp. vesca]
FvesChr2G00214310	24.5551	7.08157	3.46746	1.79388	1.79388	00190(Oxidative phosphorylation)	ATP synthase subunit 1, partial (mitochondrion) [Fragaria vesca subsp. bracteata]
FvesChr2G00214770	37.1192	7.23728	5.12889	2.35865	2.35865	04130(SNARE interactions in vesicular transport)	PREDICTED: vesicle-associated membrane protein 711 [Fragaria vesca subsp. vesca]
FvesChr2G00214890	73.8722	15.7257	4.69754	2.23191	2.23191	NA	PREDICTED: UDP-sugar transporter sqv-7 [Fragaria vesca subsp. vesca]
FvesChr2G00215360	16.7898	4.182	4.01477	2.00532	2.00532	04712(Circadian rhythm - plant)	PREDICTED: transcription factor HY5 [Fragaria vesca subsp. vesca]
FvesChr2G00216640	15.7744	3.5578	4.43377	2.14853	2.14853	00220(Arginine biosynthesis)	PREDICTED: acetylglutamate kinase, chloroplastic [Fragaria vesca subsp. vesca]
FvesChr2G00216910	11.5578	4.0749	2.83633	1.50403	1.50403	03015(mRNA surveillance pathway)	PREDICTED: flowering-promoting factor 1-like [Fragaria vesca subsp. vesca]
FvesChr2G00217150	12.129	1.587	7.64269	2.93408	2.93408	00908(Zeatin biosynthesis)	PREDICTED: cytokinin dehydrogenase 7 [Fragaria vesca subsp. vesca]
FvesChr2G00218470	14.2211	2.62645	5.41455	2.43684	2.43684	NA	hypothetical protein RchiOBHm_Chr6g0310461 [Rosa chinensis]
FvesChr2G00218600	18.9561	0.716027	26.4741	4.72651	4.72651	NA	PREDICTED: zinc finger CCCH domain-containing protein 20 [Fragaria vesca subsp. vesca]
FvesChr2G00219510	211.77	0.31452	673.311	9.39513	9.39513	NA	PREDICTED: zinc finger protein ZAT10 [Fragaria vesca subsp. vesca]
FvesChr2G00219700	11.08	2.72078	4.07235	2.02586	2.02586	03060(Protein export)	PREDICTED: signal recognition particle 54 kDa protein 2 [Fragaria vesca subsp. vesca]
FvesChr2G00219930	19.9087	0.212234	93.8052	6.5516	6.5516	03013(RNA transport)	PREDICTED: MFP1 attachment factor 1-like [Fragaria vesca subsp. vesca]
FvesChr2G00219950	68.8552	11.1565	6.17175	2.62568	2.62568	04075(Plant hormone signal transduction)	PREDICTED: F-box protein GID2 [Fragaria vesca subsp. vesca]
FvesChr2G00220050	15.1742	2.29726	6.60538	2.72364	2.72364	NA	putative receptor protein kinase ZmPK1 [Rosa chinensis]
FvesChr2G00220060	20.984	1.32685	15.8149	3.98321	3.98321	NA	putative receptor protein kinase ZmPK1 [Rosa chinensis]
FvesChr2G00220480	43.161	15.1213	2.85432	1.51315	1.51315	03010(Ribosome)	PREDICTED: 30S ribosomal protein S5, chloroplastic isoform X1 [Fragaria vesca subsp. vesca]
FvesChr2G00221160	29.6887	10.0549	2.95265	1.56201	1.56201	NA	PREDICTED: patatin-like protein 2 [Fragaria vesca subsp. vesca]
FvesChr2G00221420	12.4447	0.552288	22.533	4.49397	4.49397	NA	PREDICTED: transcription factor MYB44-like [Fragaria vesca subsp. vesca]
FvesChr2G00222250	82.9403	12.5622	6.60236	2.72298	2.72298	NA	PREDICTED: dehydration-responsive element-binding protein 3-like [Fragaria vesca subsp. vesca]
FvesChr2G00222900	153.375	41.0167	3.73933	1.90278	1.90278	03010(Ribosome)	PREDICTED: 60S ribosomal protein L37-3-like [Fragaria vesca subsp. vesca]
FvesChr2G00223480	10.5606	2.8943	3.64877	1.86741	1.86741	04016(MAPK signaling pathway - plant);04626(Plant-pathogen interaction)	PREDICTED: probable WRKY transcription factor 17 [Fragaria vesca subsp. vesca]
FvesChr2G00223880	15.1439	2.68525	5.63967	2.49561	2.49561	NA	PREDICTED: E3 ubiquitin-protein ligase AIP2 [Fragaria vesca subsp. vesca]
FvesChr2G00224900	2458.77	616.651	3.98729	1.99541	1.99541	00195(Photosynthesis)	PREDICTED: plastocyanin [Fragaria vesca subsp. vesca]
FvesChr2G00224950	180.01	30.3183	5.93732	2.56981	2.56981	00100(Steroid biosynthesis)	PREDICTED: 24-methylenesterol C-methyltransferase 2 [Fragaria vesca subsp. vesca]
FvesChr2G00225350	13.6321	3.38681	4.02506	2.00901	2.00901	NA	PREDICTED: E3 ubiquitin-protein ligase CIP8 [Fragaria vesca subsp. vesca]
FvesChr2G00225390	65.2507	4.24503	15.3711	3.94215	3.94215	03440(Homologous recombination)	PREDICTED: thaumatin-like protein 1b [Fragaria vesca subsp. vesca]
FvesChr2G00225410	11.3208	1.77482	6.37856	2.67323	2.67323	NA	PREDICTED: chaperone protein dnaJ 11, chloroplastic-like [Fragaria vesca subsp. vesca]
FvesChr2G00225690	43.5115	13.5435	3.21273	1.6838	1.6838	NA	PREDICTED: putative HVA22-like protein g [Fragaria vesca subsp. vesca]
FvesChr2G00226350	44.6897	2.65765	16.8155	4.07172	4.07172	NA	putative histone H3/CENP-A [Helianthus annuus]
FvesChr2G00226390	47.0704	5.04622	9.32785	3.22154	3.22154	NA	PREDICTED: LON peptidase N-terminal domain and RING finger protein 1 [Fragaria vesca subsp. vesca]
FvesChr2G00226870	85.4046	17.4438	4.89599	2.2916	2.2916	03050(Proteasome)	PREDICTED: proteasome subunit alpha type-1-A-like [Fragaria vesca subsp. vesca]
FvesChr2G00227030	10.5258	0.664432	15.8417	3.98566	3.98566	03410(Base excision repair)	PREDICTED: DNA-3-methyladenine glycosylase [Fragaria vesca subsp. vesca]
FvesChr2G00227210	10.2813	1.44787	7.101	2.82802	2.82802	00500(Starch and sucrose metabolism)	PREDICTED: glucan endo-1,3-beta-D-glucosidase [Fragaria vesca subsp. vesca]
FvesChr2G00227800	11.1445	0.681	16.3649	4.03254	4.03254	00062(Fatty acid elongation)	PREDICTED: elongation of fatty acids protein 3-like [Fragaria vesca subsp. vesca]
FvesChr2G00227830	38.8381	7.57358	5.12811	2.35843	2.35843	NA	PREDICTED: probable galacturonosyltransferase-like 1 [Fragaria vesca subsp. vesca]
FvesChr2G00228850	134.825	19.0691	7.07035	2.82178	2.82178	NA	PREDICTED: probable steroid-binding protein 3 [Fragaria vesca subsp. vesca]
FvesChr3G00071640	53.756	11.6152	4.62809	2.21042	2.21042	NA	PREDICTED: probable histone H2A.3 [Fragaria vesca subsp. vesca]
FvesChr3G00075500	351.261	117.275	2.99519	1.58265	1.58265	00196(Photosynthesis - antenna proteins)	hypothetical protein DVH24_011323 [Malus domestica]
FvesChr3G00077050	359.906	113.695	3.16553	1.66245	1.66245	03010(Ribosome)	PREDICTED: 60S ribosomal protein L11 [Fragaria vesca subsp. vesca]
FvesChr3G00077370	12.8866	3.45946	3.72504	1.89725	1.89725	NA	PREDICTED: trihelix transcription factor ASIL2-like isoform X2 [Fragaria vesca subsp. vesca]
FvesChr3G00077550	49.8047	13.4147	3.71269	1.89246	1.89246	03040(Spliceosome)	PREDICTED: UBP1-associated protein 2C-like [Fragaria vesca subsp. vesca]
FvesChr3G00078150	50.3444	8.07037	6.23818	2.64113	2.64113	NA	PREDICTED: glutaredoxin-C9-like [Fragaria vesca subsp. vesca]
FvesChr3G00078430	11.9711	1.94421	6.15734	2.62231	2.62231	NA	PREDICTED: protein NUCLEAR FUSION DEFECTIVE 6, chloroplastic/mitochondrial isoform X2 [Fragaria vesca subsp. vesca]
FvesChr3G00078480	67.3438	0.819071	82.2197	6.36141	6.36141	NA	PREDICTED: ethylene-responsive transcription factor 4 [Fragaria vesca subsp. vesca]
FvesChr3G00078530	11.3336	0.341017	33.2348	5.05462	5.05462	NA	PREDICTED: ethylene-responsive transcription factor 12 [Fragaria vesca subsp. vesca]
FvesChr3G00078580	220.613	70.4684	3.13066	1.64647	1.64647	NA	PREDICTED: auxin-repressed 12.5 kDa protein [Fragaria vesca subsp. vesca]
FvesChr3G00078830	59.7104	16.6184	3.59304	1.8452	1.8452	NA	PREDICTED: pistil-specific extensin-like protein [Fragaria vesca subsp. vesca]
FvesChr3G00079490	27.0737	8.84565	3.06068	1.61385	1.61385	NA	PREDICTED: protein kinase PINOID [Fragaria vesca subsp. vesca]
FvesChr3G00079820	23.9464	7.71271	3.10479	1.6345	1.6345	NA	PREDICTED: ceramide-1-phosphate transfer protein [Fragaria vesca subsp. vesca]
FvesChr3G00080990	138.074	33.9219	4.07036	2.02516	2.02516	03010(Ribosome)	PREDICTED: 60S ribosomal protein L8-3 [Fragaria vesca subsp. vesca]
FvesChr3G00083690	36.6458	11.5669	3.16815	1.66364	1.66364	NA	PREDICTED: mediator of RNA polymerase II transcription subunit 22b-like [Fragaria vesca subsp. vesca]
FvesChr3G00087840	16.482	3.03716	5.42678	2.4401	2.4401	NA	PREDICTED: mitochondrial zinc maintenance protein 1, mitochondrial-like [Fragaria vesca subsp. vesca]
FvesChr3G00088260	20.4648	7.11486	2.87634	1.52424	1.52424	NA	PREDICTED: B-box zinc finger protein 22 [Fragaria vesca subsp. vesca]
FvesChr3G00089390	24.166	4.12192	5.8628	2.55159	2.55159	03040(Spliceosome)	PREDICTED: UBP1-associated protein 2C [Fragaria vesca subsp. vesca]
FvesChr3G00090420	86.1507	0.807867	106.64	6.7366	6.7366	NA	PREDICTED: ethylene-responsive transcription factor 4 [Fragaria vesca subsp. vesca]
FvesChr3G00091490	99.4703	20.8764	4.76473	2.25239	2.25239	NA	PREDICTED: thioredoxin M4, chloroplastic [Fragaria vesca subsp. vesca]
FvesChr3G00093050	73.4569	4.39351	16.7194	4.06345	4.06345	03420(Nucleotide excision repair)	PREDICTED: calcium-binding protein PBP1 [Fragaria vesca subsp. vesca]
FvesChr3G00093330	246.992	81.1109	3.04511	1.6065	1.6065	00640(Propanoate metabolism);00280(Valine, leucine and isoleucine degradation)	PREDICTED: DAG protein, chloroplastic [Fragaria vesca subsp. vesca]
FvesChr3G00093450	52.9401	17.7137	2.98865	1.5795	1.5795	NA	PREDICTED: glycine-rich RNA-binding protein 4, mitochondrial [Fragaria vesca subsp. vesca]
FvesChr3G00093610	200.654	52.2203	3.84245	1.94203	1.94203	NA	PREDICTED: probable histone H2A.2 [Fragaria vesca subsp. vesca]
FvesChr3G00094060	787.146	271.873	2.89527	1.5337	1.5337	00730(Thiamine metabolism)	PREDICTED: thiamine thiazole synthase, chloroplastic [Fragaria vesca subsp. vesca]
FvesChr3G00094100	30.1274	3.88671	7.75139	2.95446	2.95446	NA	PREDICTED: early nodulin-like protein 3 [Fragaria vesca subsp. vesca]
FvesChr3G00094330	15.1718	3.91233	3.87794	1.95529	1.95529	NA	protein MOS2-like [Rosa chinensis]
FvesChr3G00094910	12.2791	0.281228	43.6627	5.44833	5.44833	00230(Purine metabolism);00240(Pyrimidine metabolism)	PREDICTED: apyrase 2-like [Fragaria vesca subsp. vesca]
FvesChr3G00095220	21.0801	5.35158	3.93905	1.97785	1.97785	03013(RNA transport)	PREDICTED: protein translation factor SUI1 homolog [Fragaria vesca subsp. vesca]
FvesChr3G00096860	10.7512	0.855992	12.56	3.65076	3.65076	00906(Carotenoid biosynthesis)	PREDICTED: (-)-isopiperitenol/(-)-carveol dehydrogenase, mitochondrial-like [Fragaria vesca subsp. vesca]
FvesChr3G00099100	67.9542	21.0222	3.2325	1.69265	1.69265	04130(SNARE interactions in vesicular transport)	PREDICTED: vesicle-associated membrane protein 714 isoform X1 [Fragaria vesca subsp. vesca]
FvesChr3G00099660	17.2628	0.208816	82.6698	6.36929	6.36929	03018(RNA degradation)	PREDICTED: probable CCR4-associated factor 1 homolog 11 [Fragaria vesca subsp. vesca]
FvesChr3G00100740	16.2656	0.729398	22.3001	4.47898	4.47898	NA	PREDICTED: protein YLS9-like [Fragaria vesca subsp. vesca]
FvesChr3G00100850	61.6395	9.83298	6.26865	2.64815	2.64815	NA	PREDICTED: fasciclin-like arabinogalactan protein 16 [Fragaria vesca subsp. vesca]
FvesChr3G00101300	259.678	61.6456	4.21243	2.07465	2.07465	NA	PREDICTED: non-specific lipid transfer protein GPI-anchored 2 [Fragaria vesca subsp. vesca]
FvesChr3G00102420	10.2709	3.60797	2.84672	1.5093	1.5093	NA	PREDICTED: reactive oxygen species modulator 1-like isoform X2 [Fragaria vesca subsp. vesca]
FvesChr3G00102960	109.705	23.6217	4.64424	2.21544	2.21544	03040(Spliceosome);03013(RNA transport);03015(mRNA surveillance pathway)	PREDICTED: RNA-binding protein 8A-B [Fragaria vesca subsp. vesca]
FvesChr3G00104080	81.0304	6.98552	11.5998	3.53602	3.53602	NA	PREDICTED: fasciclin-like arabinogalactan protein 1 [Fragaria vesca subsp. vesca]
FvesChr3G00104370	13.8414	1.52918	9.05151	3.17816	3.17816	NA	PREDICTED: vegetative cell wall protein gp1-like [Fragaria vesca subsp. vesca]
FvesChr3G00104430	16.7902	0.289232	58.0509	5.85925	5.85925	NA	PREDICTED: nuclear transcription factor Y subunit B-3-like [Fragaria vesca subsp. vesca]
FvesChr3G00105040	13.8494	0.510836	27.1113	4.76082	4.76082	00400(Phenylalanine, tyrosine and tryptophan biosynthesis)	PREDICTED: arogenate dehydratase/prephenate dehydratase 6, chloroplastic [Fragaria vesca subsp. vesca]
FvesChr3G00109520	131.772	6.77548	19.4484	4.28158	4.28158	03010(Ribosome)	PREDICTED: 60S ribosomal protein L12 [Fragaria vesca subsp. vesca]
FvesChr3G00110190	22.4779	4.63834	4.8461	2.27682	2.27682	NA	PREDICTED: fasciclin-like arabinogalactan protein 12 [Fragaria vesca subsp. vesca]
FvesChr3G00110330	10.1747	2.27864	4.46526	2.15875	2.15875	03060(Protein export);04141(Protein processing in endoplasmic reticulum);04145(Phagosome)	PREDICTED: protein transport protein Sec61 subunit beta [Fragaria vesca subsp. vesca]
FvesChr3G00112910	12.1156	1.06231	11.4049	3.51158	3.51158	NA	PREDICTED: exocyst complex component EXO70A1-like [Fragaria vesca subsp. vesca]
FvesChr3G00113160	84.3717	23.0258	3.66422	1.8735	1.8735	NA	PREDICTED: probable aquaporin TIP1-2 [Fragaria vesca subsp. vesca]
FvesChr3G00113290	50.0635	0.730512	68.5321	6.09871	6.09871	NA	PREDICTED: zinc finger protein ZAT12-like [Fragaria vesca subsp. vesca]
FvesChr3G00113400	577.885	146.363	3.9483	1.98123	1.98123	NA	PREDICTED: histone H2B-like [Fragaria vesca subsp. vesca]
FvesChr3G00113410	148.757	43.6592	3.40722	1.7686	1.7686	NA	PREDICTED: histone H2B-like [Fragaria vesca subsp. vesca]
FvesChr3G00113420	132.976	45.2935	2.93588	1.55379	1.55379	NA	PREDICTED: histone H2B-like [Fragaria vesca subsp. vesca]
FvesChr3G00113470	235.871	45.2044	5.21787	2.38346	2.38346	NA	PREDICTED: histone H2B [Fragaria vesca subsp. vesca]
FvesChr3G00113670	213.903	22.8599	9.3571	3.22606	3.22606	NA	Histone superfamily protein [Theobroma cacao]
FvesChr3G00113690	43.7949	14.8653	2.94611	1.55881	1.55881	NA	PREDICTED: histone H2B-like [Fragaria vesca subsp. vesca]
FvesChr3G00113720	112.831	30.8386	3.65876	1.87135	1.87135	NA	PREDICTED: histone H2B-like [Fragaria vesca subsp. vesca]
FvesChr3G00113950	12.3097	0.528001	23.3137	4.54311	4.54311	03440(Homologous recombination)	PREDICTED: osmotin-like protein [Fragaria vesca subsp. vesca]
FvesChr3G00114390	90.2347	15.0465	5.99706	2.58426	2.58426	NA	PREDICTED: fasciclin-like arabinogalactan protein 4 [Fragaria vesca subsp. vesca]
FvesChr3G00114600	19.6568	2.48656	7.90521	2.9828	2.9828	00500(Starch and sucrose metabolism)	PREDICTED: glucan endo-1,3-beta-glucosidase-like [Fragaria vesca subsp. vesca]
FvesChr3G00115520	17.4342	0.343801	50.7101	5.6642	5.6642	NA	PREDICTED: E3 ubiquitin-protein ligase RING1 [Fragaria vesca subsp. vesca]
FvesChr3G00115550	16.474	3.66175	4.49894	2.16958	2.16958	04075(Plant hormone signal transduction)	PREDICTED: transcription factor PCL1 [Fragaria vesca subsp. vesca]
FvesChr3G00118110	36.8456	1.0531	34.9876	5.12877	5.12877	04144(Endocytosis)	PREDICTED: pleckstrin homology domain-containing protein 1-like [Fragaria vesca subsp. vesca]
FvesChr3G00119770	19.085	1.18759	16.0704	4.00633	4.00633	NA	PREDICTED: PRA1 family protein B1-like [Fragaria vesca subsp. vesca]
FvesChr3G00120180	11.8204	3.15629	3.74503	1.90498	1.90498	NA	PREDICTED: biogenesis of lysosome-related organelles complex 1 subunit 1 [Fragaria vesca subsp. vesca]
FvesChr3G00120270	67.4037	18.7888	3.58745	1.84296	1.84296	NA	PREDICTED: CBL-interacting serine/threonine-protein kinase 11 [Fragaria vesca subsp. vesca]
FvesChr3G00120380	183.238	11.2459	16.2938	4.02625	4.02625	03010(Ribosome)	PREDICTED: 40S ribosomal protein S26-3-like [Fragaria vesca subsp. vesca]
FvesChr3G00120790	312.073	67.8647	4.59846	2.20115	2.20115	NA	PREDICTED: histone H2B-like [Fragaria vesca subsp. vesca]
FvesChr3G00120950	41.2807	6.43972	6.41033	2.6804	2.6804	04626(Plant-pathogen interaction)	PREDICTED: pathogenesis-related genes transcriptional activator PTI6-like [Fragaria vesca subsp. vesca]
FvesChr3G00121080	418.861	91.9007	4.55775	2.18832	2.18832	03010(Ribosome)	PREDICTED: 60S ribosomal protein L10 [Fragaria vesca subsp. vesca]
FvesChr3G00123750	10.169	0.607383	16.7423	4.06543	4.06543	04016(MAPK signaling pathway - plant)	PREDICTED: serine/threonine-protein kinase UCNL [Fragaria vesca subsp. vesca]
FvesChr3G00123950	70.3617	2.20513	31.9082	4.99586	4.99586	NA	Histone H3.2 [Zea mays]
FvesChr4G00130150	12.0828	1.85789	6.50353	2.70122	2.70122	NA	PREDICTED: PRA1 family protein D-like [Fragaria vesca subsp. vesca]
FvesChr4G00131580	11.8388	2.00194	5.91365	2.56405	2.56405	NA	PREDICTED: gibberellin-regulated protein 14-like [Fragaria vesca subsp. vesca]
FvesChr4G00131600	39.5293	6.69317	5.90593	2.56216	2.56216	NA	hypothetical protein RchiOBHm_Chr4g0392681 [Rosa chinensis]
FvesChr4G00131620	28.0883	7.69058	3.6523	1.8688	1.8688	NA	PREDICTED: early nodulin-75-like [Fragaria vesca subsp. vesca]
FvesChr4G00131740	253.692	53.5587	4.73672	2.24389	2.24389	03010(Ribosome)	PREDICTED: 60S ribosomal protein L5-like [Fragaria vesca subsp. vesca]
FvesChr4G00133740	23.2518	0.643587	36.1285	5.17507	5.17507	NA	PREDICTED: LOW QUALITY PROTEIN: ammonium transporter 1 member 1 [Fragaria vesca subsp. vesca]
FvesChr4G00134050	109.703	30.3073	3.61969	1.85587	1.85587	00190(Oxidative phosphorylation)	PREDICTED: NADH dehydrogenase [ubiquinone] 1 alpha subcomplex subunit 13-A [Fragaria vesca subsp. vesca]
FvesChr4G00134270	21.4365	1.55729	13.7652	3.78295	3.78295	NA	PREDICTED: GATA transcription factor 1 [Fragaria vesca subsp. vesca]
FvesChr4G00135120	76.9002	12.895	5.96356	2.57617	2.57617	00040(Pentose and glucuronate interconversions)	PREDICTED: 3-oxo-Delta(4,5)-steroid 5-beta-reductase-like [Fragaria vesca subsp. vesca]
FvesChr4G00135990	61.6146	3.6423	16.9164	4.08035	4.08035	04712(Circadian rhythm - plant)	PREDICTED: transcription factor TCP7-like [Fragaria vesca subsp. vesca]
FvesChr4G00136300	51.6201	4.16299	12.3998	3.63224	3.63224	NA	PREDICTED: oligosaccharyltransferase complex subunit ostc [Fragaria vesca subsp. vesca]
FvesChr4G00137350	63.0274	10.2449	6.15204	2.62107	2.62107	03010(Ribosome)	PREDICTED: 60S acidic ribosomal protein P3 [Fragaria vesca subsp. vesca]
FvesChr4G00138840	11.7993	1.65214	7.14183	2.83629	2.83629	NA	PREDICTED: protein GLUTAMINE DUMPER 3 [Fragaria vesca subsp. vesca]
FvesChr4G00139600	71.9339	15.0524	4.7789	2.25668	2.25668	00051(Fructose and mannose metabolism);00520(Amino sugar and nucleotide sugar metabolism)	PREDICTED: putative GDP-L-fucose synthase 2 [Fragaria vesca subsp. vesca]
FvesChr4G00140070	51.8351	15.094	3.43414	1.77995	1.77995	04712(Circadian rhythm - plant)	PREDICTED: zinc finger protein CONSTANS-LIKE 5 [Fragaria vesca subsp. vesca]
FvesChr4G00141170	27.722	4.47321	6.19733	2.63165	2.63165	00591(Linoleic acid metabolism)	PREDICTED: probable linoleate 9S-lipoxygenase 5 [Fragaria vesca subsp. vesca]
FvesChr4G00142190	216.452	11.8661	18.2413	4.18914	4.18914	00520(Amino sugar and nucleotide sugar metabolism)	PREDICTED: UDP-glucuronate 4-epimerase 1 [Fragaria vesca subsp. vesca]
FvesChr4G00142760	13.2512	0.0720905	183.813	7.5221	7.5221	NA	PREDICTED: HMG-Y-related protein B-like [Fragaria vesca subsp. vesca]
FvesChr4G00143480	37.6925	4.9003	7.69186	2.94333	2.94333	NA	PREDICTED: transcription elongation factor SPT4 homolog 2-like [Fragaria vesca subsp. vesca]
FvesChr4G00143910	41.875	6.25938	6.68996	2.742	2.742	NA
FvesChr4G00144860	13.229	3.67722	3.59756	1.84702	1.84702	NA	PREDICTED: crocetin glucosyltransferase 3 [Fragaria vesca subsp. vesca]
FvesChr4G00145040	30.7783	6.20263	4.96214	2.31096	2.31096	NA	PREDICTED: putative lipid-transfer protein DIR1 [Fragaria vesca subsp. vesca]
FvesChr4G00145050	56.1307	1.67679	33.475	5.06501	5.06501	NA	PREDICTED: putative lipid-transfer protein DIR1 [Fragaria vesca subsp. vesca]
FvesChr4G00145220	19.1394	4.37392	4.37579	2.12954	2.12954	04144(Endocytosis)	PREDICTED: protein ELC-like [Fragaria vesca subsp. vesca]
FvesChr4G00145660	537.138	25.6565	20.9357	4.3879	4.3879	03010(Ribosome)	PREDICTED: 60S ribosomal protein L27a-3 [Fragaria vesca subsp. vesca]
FvesChr4G00146090	12.656	2.99114	4.23115	2.08105	2.08105	03040(Spliceosome)	PREDICTED: pre-mRNA-splicing factor ISY1 homolog [Fragaria vesca subsp. vesca]
FvesChr4G00147100	307.943	36.51	8.43449	3.0763	3.0763	00520(Amino sugar and nucleotide sugar metabolism)	PREDICTED: UDP-glucuronate 4-epimerase 6 [Fragaria vesca subsp. vesca]
FvesChr4G00147460	21.8675	2.45136	8.92057	3.15714	3.15714	04626(Plant-pathogen interaction)	stress response protein NST1 [Rosa chinensis]
FvesChr4G00149440	117.053	41.3031	2.834	1.50284	1.50284	03013(RNA transport)	hypothetical protein DVH24_013272 [Malus domestica]
FvesChr4G00149530	20.2511	6.96495	2.90758	1.53982	1.53982	04075(Plant hormone signal transduction)	PREDICTED: probable membrane-associated kinase regulator 1 [Fragaria vesca subsp. vesca]
FvesChr4G00150710	143.037	28.1377	5.08345	2.34581	2.34581	03010(Ribosome)	PREDICTED: 60S ribosomal protein L13a-4-like [Fragaria vesca subsp. vesca]
FvesChr4G00151550	12.6398	0.110631	114.253	6.83608	6.83608	NA	PREDICTED: DNA-damage-repair/toleration protein DRT100-like [Fragaria vesca subsp. vesca]
FvesChr4G00152550	43.2131	13.5119	3.19814	1.67723	1.67723	00190(Oxidative phosphorylation)	PREDICTED: NADH dehydrogenase [ubiquinone] 1 alpha subcomplex subunit 8-B [Fragaria vesca subsp. vesca]
FvesChr4G00153840	16.9946	0.98575	17.2403	4.10771	4.10771	00230(Purine metabolism);00240(Pyrimidine metabolism);03020(RNA polymerase)	PREDICTED: DAZ-associated protein 1-like [Fragaria vesca subsp. vesca]
FvesChr4G00154010	52.6803	6.83097	7.71198	2.9471	2.9471	NA	PREDICTED: rapid alkalinization factor [Fragaria vesca subsp. vesca]
FvesChr4G00154670	40.7938	10.2753	3.97007	1.98916	1.98916	NA	PREDICTED: dynein light chain 1, cytoplasmic [Fragaria vesca subsp. vesca]
FvesChr4G00154850	25.1047	0.123033	204.048	7.67277	7.67277	NA	PREDICTED: RING-H2 finger protein ATL2 [Fragaria vesca subsp. vesca]
FvesChr4G00155540	33.2105	9.66853	3.43491	1.78027	1.78027	NA	PREDICTED: extensin-like [Fragaria vesca subsp. vesca]
FvesChr4G00156320	19.2045	5.61526	3.42005	1.77402	1.77402	00071(Fatty acid degradation);00592(alpha-Linolenic acid metabolism)	PREDICTED: probable enoyl-CoA hydratase, mitochondrial [Fragaria vesca subsp. vesca]
FvesChr4G00156980	82.5002	25.1612	3.27886	1.7132	1.7132	NA
FvesChr4G00158030	847.766	294.563	2.87805	1.52509	1.52509	00270(Cysteine and methionine metabolism)	PREDICTED: S-adenosylmethionine synthase 2 [Fragaria vesca subsp. vesca]
FvesChr4G00158980	31.6858	0.489723	64.7014	6.01573	6.01573	03010(Ribosome)	PREDICTED: 60S ribosomal protein L21-1-like [Fragaria vesca subsp. vesca]
FvesChr4G00160070	13.8994	1.35461	10.2609	3.35908	3.35908	NA
FvesChr4G00160740	95.6788	5.14203	18.6072	4.21779	4.21779	00510(N-Glycan biosynthesis);04141(Protein processing in endoplasmic reticulum)	PREDICTED: nuclear transport factor 2 [Fragaria vesca subsp. vesca]
FvesChr4G00160840	455.309	80.1529	5.68051	2.50602	2.50602	NA	PREDICTED: non-specific lipid transfer protein GPI-anchored 1 [Fragaria vesca subsp. vesca]
FvesChr4G00161600	19.5432	6.81972	2.86569	1.51888	1.51888	NA	PREDICTED: protein Iojap-related, mitochondrial [Fragaria vesca subsp. vesca]
FvesChr4G00161790	30.985	2.24307	13.8137	3.78802	3.78802	03010(Ribosome)	PREDICTED: 60S ribosomal protein L5-2-like [Fragaria vesca subsp. vesca]
FvesChr4G00162930	541.2	12.046	44.9278	5.48954	5.48954	03010(Ribosome)	PREDICTED: 60S ribosomal protein L27a-3 [Fragaria vesca subsp. vesca]
FvesChr4G00164680	15.5253	4.04921	3.83416	1.93891	1.93891	NA	PREDICTED: probable leucine-rich repeat receptor-like protein kinase At1g68400 [Fragaria vesca subsp. vesca]
FvesChr4G00165080	260.088	56.0737	4.63832	2.2136	2.2136	03010(Ribosome)	PREDICTED: 50S ribosomal protein L15, chloroplastic [Fragaria vesca subsp. vesca]
FvesChr4G00165620	43.0773	5.83006	7.38883	2.88535	2.88535	NA	PREDICTED: protein ASPARTIC PROTEASE IN GUARD CELL 1 [Fragaria vesca subsp. vesca]
FvesChr4G00165930	32.3461	2.0992	15.4087	3.94568	3.94568	NA	PREDICTED: AP2/ERF and B3 domain-containing transcription repressor TEM1-like [Fragaria vesca subsp. vesca]
FvesChr4G00165950	30.4502	0.528968	57.5652	5.84712	5.84712	NA	PREDICTED: probable galacturonosyltransferase-like 3 [Fragaria vesca subsp. vesca]
FvesChr4G00166360	41.3918	10.351	3.99884	1.99958	1.99958	NA	hypothetical protein RchiOBHm_Chr4g0436321 [Rosa chinensis]
FvesChr4G00167190	10.1027	3.23779	3.12024	1.64166	1.64166	NA	PREDICTED: D-aminoacyl-tRNA deacylase [Fragaria vesca subsp. vesca]
FvesChr4G00167630	29.0815	3.00371	9.68185	3.27528	3.27528	03040(Spliceosome)	PREDICTED: peptidyl-prolyl cis-trans isomerase E [Fragaria vesca subsp. vesca]
FvesChr4G00168810	31.5537	9.13584	3.45383	1.7882	1.7882	NA	PREDICTED: transmembrane emp24 domain-containing protein p24delta9-like [Fragaria vesca subsp. vesca]
FvesChr4G00169030	43.8598	9.03681	4.85347	2.27902	2.27902	NA	PREDICTED: peptidyl-prolyl cis-trans isomerase NIMA-interacting 4 [Fragaria vesca subsp. vesca]
FvesChr4G00169630	28.9658	9.01841	3.21185	1.68341	1.68341	04712(Circadian rhythm - plant)	PREDICTED: transcription factor TCP15-like [Fragaria vesca subsp. vesca]
FvesChr4G00170310	120.217	7.18145	16.7399	4.06522	4.06522	00030(Pentose phosphate pathway);00710(Carbon fixation in photosynthetic organisms)	PREDICTED: probable ribose-5-phosphate isomerase 2 [Fragaria vesca subsp. vesca]
FvesChr4G00171100	73.4342	12.702	5.78129	2.53139	2.53139	00940(Phenylpropanoid biosynthesis)	PREDICTED: cytochrome b-c1 complex subunit 8-like [Fragaria vesca subsp. vesca]
FvesChr4G00171130	739.951	63.0455	11.7368	3.55297	3.55297	03010(Ribosome)	ubiquitin domain-containing protein/Ribosomal_S27 domain-containing protein, partial [Cephalotus follicularis]
FvesChr4G00171620	29.0411	8.76003	3.31518	1.72909	1.72909	NA	PREDICTED: vacuolar iron transporter 1-like [Fragaria vesca subsp. vesca]
FvesChr4G00172120	25.453	2.64918	9.60789	3.26422	3.26422	00402(Benzoxazinoid biosynthesis)	PREDICTED: 1-aminocyclopropane-1-carboxylate oxidase homolog 4-like [Fragaria vesca subsp. vesca]
FvesChr4G00172380	115.161	4.8613	23.6893	4.56616	4.56616	00040(Pentose and glucuronate interconversions)	PREDICTED: 21 kDa protein [Fragaria vesca subsp. vesca]
FvesChr4G00172460	34.4704	0.308192	111.847	6.80538	6.80538	NA	PREDICTED: HMG-Y-related protein B-like [Fragaria vesca subsp. vesca]
FvesChr4G00172570	52.4611	13.2953	3.94584	1.98033	1.98033	04075(Plant hormone signal transduction)	PREDICTED: DELLA protein GAIP [Fragaria vesca subsp. vesca]
FvesChr4G00173010	147.967	43.2055	3.42472	1.77599	1.77599	03030(DNA replication);03420(Nucleotide excision repair);03430(Mismatch repair);03440(Homologous recombination)	PREDICTED: probable polygalacturonase non-catalytic subunit JP650 [Fragaria vesca subsp. vesca]
FvesChr4G00173900	54.3446	9.42916	5.76346	2.52693	2.52693	NA	PREDICTED: probable galacturonosyltransferase-like 9 [Fragaria vesca subsp. vesca]
FvesChr4G00174870	90.2522	10.9197	8.26507	3.04703	3.04703	00190(Oxidative phosphorylation)	PREDICTED: NADH dehydrogenase [ubiquinone] 1 beta subcomplex subunit 7 [Fragaria vesca subsp. vesca]
FvesChr4G00176200	37.6717	4.28488	8.79179	3.13616	3.13616	NA	PREDICTED: probable prefoldin subunit 5 [Fragaria vesca subsp. vesca]
FvesChr5G00229570	24.3927	6.90817	3.53099	1.82007	1.82007	NA	PREDICTED: non-specific lipid-transfer protein 3 [Fragaria vesca subsp. vesca]
FvesChr5G00229810	179.132	6.32553	28.3189	4.82369	4.82369	04626(Plant-pathogen interaction)	PREDICTED: probable calcium-binding protein CML13 [Fragaria vesca subsp. vesca]
FvesChr5G00230330	42.385	7.08164	5.98519	2.5814	2.5814	NA	PREDICTED: probable sugar phosphate/phosphate translocator At1g12500 [Fragaria vesca subsp. vesca]
FvesChr5G00232450	61.5616	8.50884	7.23502	2.855	2.855	NA	PREDICTED: E3 ubiquitin-protein ligase RHA1B [Fragaria vesca subsp. vesca]
FvesChr5G00232640	252.955	75.9453	3.33075	1.73585	1.73585	03010(Ribosome)	PREDICTED: 40S ribosomal protein S10 [Fragaria vesca subsp. vesca]
FvesChr5G00232750	15.8774	3.09016	5.13804	2.36122	2.36122	00900(Terpenoid backbone biosynthesis)	PREDICTED: 2-C-methyl-D-erythritol 2,4-cyclodiphosphate synthase, chloroplastic [Fragaria vesca subsp. vesca]
FvesChr5G00233760	25.9165	3.84762	6.73574	2.75184	2.75184	04626(Plant-pathogen interaction)	PREDICTED: ethylene-responsive transcription factor CRF2 [Fragaria vesca subsp. vesca]
FvesChr5G00235000	33.9291	9.37645	3.61854	1.85541	1.85541	NA	PREDICTED: RNA polymerase II transcriptional coactivator KELP [Fragaria vesca subsp. vesca]
FvesChr5G00235470	83.9053	17.4921	4.79676	2.26206	2.26206	NA	PREDICTED: iron-sulfur cluster assembly protein 1-like [Fragaria vesca subsp. vesca]
FvesChr5G00235500	45.2075	1.59199	28.3968	4.82766	4.82766	NA	PREDICTED: iron-sulfur cluster assembly protein 1-like [Fragaria vesca subsp. vesca]
FvesChr5G00236090	30.2068	3.01672	10.0131	3.32382	3.32382	03040(Spliceosome)	PREDICTED: small nuclear ribonucleoprotein-associated protein B' [Fragaria vesca subsp. vesca]
FvesChr5G00239050	10.3913	3.47591	2.98951	1.57991	1.57991	NA	PREDICTED: protein SHOOT GRAVITROPISM 5 [Fragaria vesca subsp. vesca]
FvesChr5G00241220	14.3581	0.502464	28.5754	4.8367	4.8367	NA	PREDICTED: RING-H2 finger protein ATL79-like [Fragaria vesca subsp. vesca]
FvesChr5G00241280	77.4975	4.57285	16.9473	4.08298	4.08298	03010(Ribosome)	PREDICTED: 60S ribosomal protein L9-1-like [Fragaria vesca subsp. vesca]
FvesChr5G00241480	71.3452	21.1072	3.38013	1.75708	1.75708	03010(Ribosome)	PREDICTED: 50S ribosomal protein L11, chloroplastic [Fragaria vesca subsp. vesca]
FvesChr5G00241580	31.9791	2.31371	13.8215	3.78885	3.78885	NA	hypothetical protein DVH24_008355 [Malus domestica]
FvesChr5G00242690	112.781	25.4369	4.43374	2.14853	2.14853	03010(Ribosome)	PREDICTED: 30S ribosomal protein S6 alpha, chloroplastic [Fragaria vesca subsp. vesca]
FvesChr5G00243260	172.312	15.9839	10.7804	3.43033	3.43033	00190(Oxidative phosphorylation)	PREDICTED: NADH dehydrogenase [ubiquinone] 1 beta subcomplex subunit 10-B [Fragaria vesca subsp. vesca]
FvesChr5G00243770	109.885	6.90008	15.9251	3.99323	3.99323	NA	PREDICTED: protein ASPARTIC PROTEASE IN GUARD CELL 1 [Fragaria vesca subsp. vesca]
FvesChr5G00244870	68.5797	12.7377	5.38401	2.42868	2.42868	NA	PREDICTED: dof zinc finger protein DOF5.4 [Fragaria vesca subsp. vesca]
FvesChr5G00246860	17.3175	5.06313	3.42032	1.77413	1.77413	04712(Circadian rhythm - plant)	PREDICTED: transcription factor TCP14 [Fragaria vesca subsp. vesca]
FvesChr5G00248470	10.2067	0.254271	40.141	5.327	5.327	NA	PREDICTED: U-box domain-containing protein 38-like [Fragaria vesca subsp. vesca]
FvesChr5G00249300	192.883	48.8003	3.9525	1.98277	1.98277	NA	PREDICTED: guanine nucleotide-binding protein subunit beta-like protein [Fragaria vesca subsp. vesca]
FvesChr5G00249500	102.588	1.26257	81.2532	6.34435	6.34435	04626(Plant-pathogen interaction)	PREDICTED: probable calcium-binding protein CML27 [Fragaria vesca subsp. vesca]
FvesChr5G00249520	17.7536	4.2406	4.18658	2.06577	2.06577	03440(Homologous recombination)	PREDICTED: thaumatin-like protein [Fragaria vesca subsp. vesca]
FvesChr5G00249940	70.0463	19.5749	3.57837	1.8393	1.8393	NA	PREDICTED: nudix hydrolase 18, mitochondrial-like [Fragaria vesca subsp. vesca]
FvesChr5G00249950	10.5277	1.13723	9.25737	3.2106	3.2106	NA	PREDICTED: vacuolar protein sorting-associated protein 54, chloroplastic [Fragaria vesca subsp. vesca]
FvesChr5G00250050	52.0928	5.19277	10.0318	3.32651	3.32651	04016(MAPK signaling pathway - plant)	PREDICTED: mitogen-activated protein kinase kinase 9-like [Fragaria vesca subsp. vesca]
FvesChr5G00250200	40.3224	10.5666	3.81603	1.93207	1.93207	NA	PREDICTED: zinc-finger homeodomain protein 10-like [Fragaria vesca subsp. vesca]
FvesChr5G00252230	32.2621	5.91095	5.45803	2.44838	2.44838	NA	PREDICTED: homeobox-leucine zipper protein HAT4-like [Fragaria vesca subsp. vesca]
FvesChr5G00252670	26.7325	3.39893	7.86497	2.97544	2.97544	NA	PREDICTED: ethylene-responsive transcription factor 5 [Fragaria vesca subsp. vesca]
FvesChr5G00252700	30.4947	3.99127	7.64035	2.93364	2.93364	NA	PREDICTED: ethylene-responsive transcription factor 2 [Fragaria vesca subsp. vesca]
FvesChr5G00253090	121.319	33.887	3.5801	1.84	1.84	NA
FvesChr5G00253710	11.7909	1.70979	6.89608	2.78578	2.78578	NA	putative transcription factor interactor and regulator CCHC(Zn) family [Rosa chinensis]
FvesChr5G00254360	13.542	4.2389	3.1947	1.67568	1.67568	NA	PREDICTED: dnaJ homolog subfamily C member 2 [Fragaria vesca subsp. vesca]
FvesChr5G00255390	10.1249	0.495036	20.4529	4.35423	4.35423	04016(MAPK signaling pathway - plant);04075(Plant hormone signal transduction)	PREDICTED: abscisic acid receptor PYR1-like isoform X1 [Fragaria vesca subsp. vesca]
FvesChr5G00255460	24.0283	5.2789	4.55177	2.18643	2.18643	04016(MAPK signaling pathway - plant);04075(Plant hormone signal transduction)	PREDICTED: transcription factor MYC2-like [Fragaria vesca subsp. vesca]
FvesChr5G00259200	16.3543	4.07482	4.01351	2.00487	2.00487	NA	PREDICTED: formin-like protein 3 [Fragaria vesca subsp. vesca]
FvesChr5G00261840	31.9922	9.36459	3.41629	1.77243	1.77243	NA	PREDICTED: bZIP transcription factor 60 [Fragaria vesca subsp. vesca]
FvesChr5G00261880	24.8382	5.81058	4.27464	2.0958	2.0958	NA	PREDICTED: calvin cycle protein CP12-3, chloroplastic [Fragaria vesca subsp. vesca]
FvesChr5G00263270	11.3965	3.29577	3.45791	1.7899	1.7899	NA	PREDICTED: NADH dehydrogenase [ubiquinone] 1 beta subcomplex subunit 3-B [Fragaria vesca subsp. vesca]
FvesChr5G00263750	16.4763	4.70076	3.50503	1.80943	1.80943	00061(Fatty acid biosynthesis);01040(Biosynthesis of unsaturated fatty acids);00780(Biotin metabolism);00333(Prodigiosin biosyntheses)	PREDICTED: NADPH-dependent pterin aldehyde reductase [Fragaria vesca subsp. vesca]
FvesChr5G00264720	2490.37	143.878	17.309	4.11345	4.11345	00195(Photosynthesis)	PREDICTED: ferredoxin-1-like [Fragaria vesca subsp. vesca]
FvesChr5G00265220	16.7848	1.88667	8.89652	3.15324	3.15324	00630(Glyoxylate and dicarboxylate metabolism);00650(Butanoate metabolism)	PREDICTED: probable 3-hydroxyisobutyrate dehydrogenase-like 2, mitochondrial [Fragaria vesca subsp. vesca]
FvesChr5G00265650	20.7552	3.62188	5.73051	2.51866	2.51866	00062(Fatty acid elongation)	PREDICTED: putative elongation of fatty acids protein DDB_G0272012 [Fragaria vesca subsp. vesca]
FvesChr5G00266660	169.46	26.1289	6.48556	2.69723	2.69723	04141(Protein processing in endoplasmic reticulum);04120(Ubiquitin mediated proteolysis)	PREDICTED: SKP1-like protein 1B [Fragaria vesca subsp. vesca]
FvesChr5G00267520	15.609	5.15887	3.02567	1.59725	1.59725	NA	PREDICTED: non-specific lipid-transfer protein-like protein At5g64080 [Fragaria vesca subsp. vesca]
FvesChr5G00269570	25.3971	8.11618	3.1292	1.64579	1.64579	00061(Fatty acid biosynthesis);01040(Biosynthesis of unsaturated fatty acids);00780(Biotin metabolism);00333(Prodigiosin biosyntheses)	PREDICTED: 3-oxoacyl-[acyl-carrier-protein] reductase, chloroplastic-like [Fragaria vesca subsp. vesca]
FvesChr5G00269940	28.0693	5.72399	4.9038	2.2939	2.2939	NA	putative powdery mildew resistance protein, RPW8 [Rosa chinensis]
FvesChr5G00270790	284.363	9.82315	28.9483	4.85541	4.85541	NA	PREDICTED: 50S ribosomal protein 6, chloroplastic [Fragaria vesca subsp. vesca]
FvesChr5G00271210	93.4281	7.25125	12.8844	3.68755	3.68755	NA	PREDICTED: ubiquitin-fold modifier-conjugating enzyme 1 [Fragaria vesca subsp. vesca]
FvesChr5G00273770	218.381	8.64309	25.2666	4.65916	4.65916	NA	PREDICTED: mitochondrial uncoupling protein 4 [Fragaria vesca subsp. vesca]
FvesChr5G00273940	176.821	61.5103	2.87466	1.52339	1.52339	NA	PREDICTED: 14-3-3-like protein B [Fragaria vesca subsp. vesca]
FvesChr5G00274110	10.7117	0.707839	15.1329	3.91962	3.91962	NA	PREDICTED: serine/threonine-protein kinase-like protein At1g28390 [Fragaria vesca subsp. vesca]
FvesChr5G00274140	12.0004	2.19476	5.46775	2.45095	2.45095	NA	PREDICTED: zinc-finger homeodomain protein 2-like [Fragaria vesca subsp. vesca]
FvesChr5G00275190	57.7816	10.3172	5.60052	2.48556	2.48556	NA	PREDICTED: annexin D5-like [Fragaria vesca subsp. vesca]
FvesChr5G00275340	34.7826	7.39965	4.70057	2.23284	2.23284	NA	PREDICTED: protein EXORDIUM-like [Fragaria vesca subsp. vesca]
FvesChr5G00275350	105.81	7.31006	14.4746	3.85545	3.85545	NA	PREDICTED: protein EXORDIUM-like, partial [Fragaria vesca subsp. vesca]
FvesChr5G00277800	176.461	3.7401	47.181	5.56013	5.56013	NA	hypothetical protein Csa_1G612925 [Cucumis sativus]
FvesChr5G00277860	37.7905	12.5608	3.00861	1.58909	1.58909	NA	PREDICTED: transmembrane protein 50 homolog [Fragaria vesca subsp. vesca]
FvesChr5G00278140	1190.1	62.5708	19.0201	4.24945	4.24945	NA	PREDICTED: calvin cycle protein CP12-1, chloroplastic-like [Fragaria vesca subsp. vesca]
FvesChr5G00278150	66.9092	20.9647	3.19152	1.67424	1.67424	NA	PREDICTED: ocs element-binding factor 1 [Fragaria vesca subsp. vesca]
FvesChr5G00278770	266.142	69.0461	3.85455	1.94656	1.94656	NA	PREDICTED: leucine-rich repeat extensin-like protein 3 [Fragaria vesca subsp. vesca]
FvesChr6G00000060	12.7554	2.66742	4.78191	2.25759	2.25759	NA	PREDICTED: LOB domain-containing protein 6 [Fragaria vesca subsp. vesca]
FvesChr6G00000250	85.0418	25.4314	3.34397	1.74156	1.74156	00190(Oxidative phosphorylation)	PREDICTED: acyl carrier protein 2, mitochondrial [Fragaria vesca subsp. vesca]
FvesChr6G00000490	31.9392	9.52911	3.35175	1.74491	1.74491	NA	PREDICTED: protein TIC 20-II, chloroplastic isoform X1 [Fragaria vesca subsp. vesca]
FvesChr6G00003140	109.968	13.1145	8.38515	3.06784	3.06784	NA	PREDICTED: histone H1.2-like [Fragaria vesca subsp. vesca]
FvesChr6G00003590	183.055	24.3927	7.5045	2.90776	2.90776	00030(Pentose phosphate pathway);00710(Carbon fixation in photosynthetic organisms)	PREDICTED: probable ribose-5-phosphate isomerase 3, chloroplastic [Fragaria vesca subsp. vesca]
FvesChr6G00004140	23.1009	5.24405	4.40517	2.1392	2.1392	NA	PREDICTED: mediator-associated protein 1-like [Fragaria vesca subsp. vesca]
FvesChr6G00006330	16.4577	1.61331	10.2012	3.35067	3.35067	NA	PREDICTED: E3 ubiquitin-protein ligase ATL6 [Fragaria vesca subsp. vesca]
FvesChr6G00007380	26.7304	0.202751	131.838	7.04263	7.04263	NA	PREDICTED: WW domain-containing protein WWM1-like [Fragaria vesca subsp. vesca]
FvesChr6G00007550	33.309	11.6963	2.84782	1.50986	1.50986	NA	PREDICTED: putative protease Do-like 14 [Fragaria vesca subsp. vesca]
FvesChr6G00007560	75.6386	1.6652	45.4231	5.50535	5.50535	NA	PREDICTED: histone H2A.1 [Fragaria vesca subsp. vesca]
FvesChr6G00009040	68.3841	12.2412	5.58639	2.48192	2.48192	NA	PREDICTED: transcription factor bHLH147-like [Fragaria vesca subsp. vesca]
FvesChr6G00011750	17.8751	4.66837	3.82898	1.93696	1.93696	NA	PREDICTED: RING-H2 finger protein ATL74 [Fragaria vesca subsp. vesca]
FvesChr6G00011770	148.085	44.2192	3.34889	1.74368	1.74368	NA	PREDICTED: non-specific lipid-transfer protein 3-like [Fragaria vesca subsp. vesca]
FvesChr6G00011800	5493.6	1382.74	3.97297	1.99022	1.99022	NA	PREDICTED: non-specific lipid-transfer protein 1-like isoform X1 [Fragaria vesca subsp. vesca]
FvesChr6G00011810	74.1209	15.8142	4.68698	2.22866	2.22866	NA	PREDICTED: non-specific lipid-transfer protein 1-like [Fragaria vesca subsp. vesca]
FvesChr6G00011990	12.0061	3.24574	3.69903	1.88715	1.88715	NA	PREDICTED: CBL-interacting serine/threonine-protein kinase 14-like [Fragaria vesca subsp. vesca]
FvesChr6G00012620	75.7006	2.09208	36.1844	5.1773	5.1773	NA	PREDICTED: PRA1 family protein B4 [Fragaria vesca subsp. vesca]
FvesChr6G00012740	97.474	17.0904	5.70344	2.51183	2.51183	04016(MAPK signaling pathway - plant);04075(Plant hormone signal transduction)	PREDICTED: abscisic acid receptor PYL4 [Fragaria vesca subsp. vesca]
FvesChr6G00013530	27.0082	2.25026	12.0022	3.58523	3.58523	00750(Vitamin B6 metabolism)	PREDICTED: probable pyridoxal 5'-phosphate synthase subunit PDX1 [Fragaria vesca subsp. vesca]
FvesChr6G00013670	209.298	33.0284	6.33689	2.66378	2.66378	00196(Photosynthesis - antenna proteins)	hypothetical protein GOBAR_DD00594 [Gossypium barbadense]
FvesChr6G00014120	17.1818	5.54746	3.09725	1.63099	1.63099	NA	PREDICTED: BAHD acyltransferase DCR [Fragaria vesca subsp. vesca]
FvesChr6G00014900	17.9163	5.87509	3.04954	1.60859	1.60859	NA	PREDICTED: 7-deoxyloganetic acid glucosyltransferase-like [Fragaria vesca subsp. vesca]
FvesChr6G00015170	44.2344	0.134809	328.126	8.3581	8.3581	NA	PREDICTED: galactose oxidase [Fragaria vesca subsp. vesca]
FvesChr6G00015910	37.502	9.19758	4.07738	2.02764	2.02764	NA	PREDICTED: aspartic proteinase PCS1 [Fragaria vesca subsp. vesca]
FvesChr6G00016180	122.253	9.48273	12.8922	3.68842	3.68842	NA	PREDICTED: expansin-A6 [Fragaria vesca subsp. vesca]
FvesChr6G00016300	1391.03	410.482	3.38877	1.76076	1.76076	NA	PREDICTED: metallothionein-like protein type 2 MET1 [Fragaria vesca subsp. vesca]
FvesChr6G00016590	13.128	1.22901	10.6818	3.41708	3.41708	NA	PREDICTED: RING-H2 finger protein ATL33 [Fragaria vesca subsp. vesca]
FvesChr6G00016700	25.5411	0.0766825	333.075	8.37971	8.37971	NA	hypothetical protein EUGRSUZ_J02062, partial [Eucalyptus grandis]
FvesChr6G00016840	25.5308	5.79634	4.40463	2.13902	2.13902	NA	hypothetical protein RchiOBHm_Chr3g0467231 [Rosa chinensis]
FvesChr6G00016900	122.57	41.7651	2.93475	1.55324	1.55324	NA	PREDICTED: histone H2A [Fragaria vesca subsp. vesca]
FvesChr6G00018490	130.25	42.1897	3.08725	1.62632	1.62632	NA	PREDICTED: cell number regulator 8 [Fragaria vesca subsp. vesca]
FvesChr6G00018900	120.569	7.34134	16.4233	4.03767	4.03767	03010(Ribosome)	PREDICTED: 60S ribosomal protein L12 [Fragaria vesca subsp. vesca]
FvesChr6G00018960	17.7537	4.75852	3.73093	1.89953	1.89953	NA	PREDICTED: CASP-like protein 5A1 [Fragaria vesca subsp. vesca]
FvesChr6G00020100	1112.1	41.4177	26.8508	4.74689	4.74689	NA	PREDICTED: aquaporin TIP1-1-like [Fragaria vesca subsp. vesca]
FvesChr6G00021410	236.058	34.7653	6.79006	2.76342	2.76342	NA	PREDICTED: peroxiredoxin-2E-2, chloroplastic [Fragaria vesca subsp. vesca]
FvesChr6G00021980	128.623	3.86975	33.238	5.05476	5.05476	03010(Ribosome)	PREDICTED: 60S acidic ribosomal protein P2-2-like [Fragaria vesca subsp. vesca]
FvesChr6G00022270	21.0201	2.08148	10.0986	3.33609	3.33609	NA	PREDICTED: LOW QUALITY PROTEIN: protein YIPF5 homolog [Fragaria vesca subsp. vesca]
FvesChr6G00022410	30.425	9.3437	3.2562	1.70319	1.70319	NA	PREDICTED: iron-sulfur assembly protein IscA-like 1, mitochondrial [Fragaria vesca subsp. vesca]
FvesChr6G00022490	69.5552	10.3272	6.73511	2.7517	2.7517	00190(Oxidative phosphorylation)	PREDICTED: cytochrome b-c1 complex subunit 9-like [Fragaria vesca subsp. vesca]
FvesChr6G00024070	54.7005	5.40269	10.1247	3.3398	3.3398	03010(Ribosome)	PREDICTED: 40S ribosomal protein S17-like [Fragaria vesca subsp. vesca]
FvesChr6G00024200	21.8681	3.2825	6.66202	2.73596	2.73596	03018(RNA degradation)	PREDICTED: probable CCR4-associated factor 1 homolog 11 [Fragaria vesca subsp. vesca]
FvesChr6G00024230	18.962	4.2108	4.50317	2.17094	2.17094	00970(Aminoacyl-tRNA biosynthesis)	PREDICTED: transcription repressor OFP6 [Fragaria vesca subsp. vesca]
FvesChr6G00024440	156.047	13.2842	11.7468	3.5542	3.5542	NA	PREDICTED: aspartic proteinase nepenthesin-2 [Fragaria vesca subsp. vesca]
FvesChr6G00024600	32.7905	1.90026	17.2558	4.10901	4.10901	NA	PREDICTED: protein YLS9-like [Fragaria vesca subsp. vesca]
FvesChr6G00024720	445.059	140.43	3.16926	1.66415	1.66415	NA	PREDICTED: protein YLS9 [Fragaria vesca subsp. vesca]
FvesChr6G00024730	59.7129	18.7842	3.17889	1.66852	1.66852	NA
FvesChr6G00025230	12.7772	0.683542	18.6926	4.22439	4.22439	04130(SNARE interactions in vesicular transport)	PREDICTED: syntaxin-121 [Fragaria vesca subsp. vesca]
FvesChr6G00025710	164.327	43.3423	3.79138	2.12272	1.92272	NA	PREDICTED: fasciclin-like arabinogalactan protein 15 [Fragaria vesca subsp. vesca]
FvesChr6G00026900	36.7094	4.42535	8.29524	3.05228	3.05228	NA
FvesChr6G00028950	30.4043	5.03948	6.03323	2.59293	2.59293	03015(mRNA surveillance pathway)	PREDICTED: cleavage stimulating factor 64-like [Fragaria vesca subsp. vesca]
FvesChr6G00030210	10.5372	0.873261	12.0664	3.59293	3.59293	NA	hypothetical protein PRUPE_7G061500 [Prunus persica]
FvesChr6G00030220	10.1154	0.783776	12.906	3.68997	3.68997	NA	hypothetical protein PRUPE_7G061500 [Prunus persica]
FvesChr6G00031910	111.063	3.99321	27.8129	4.79768	4.79768	04626(Plant-pathogen interaction)	PREDICTED: probable calcium-binding protein CML36 [Fragaria vesca subsp. vesca]
FvesChr6G00032140	36.7488	0.725565	50.6485	5.66245	5.66245	NA	PREDICTED: mitochondrial import inner membrane translocase subunit TIM17-2 [Fragaria vesca subsp. vesca]
FvesChr6G00032190	101.884	16.6472	6.12021	2.61358	2.61358	03010(Ribosome)	PREDICTED: 60S acidic ribosomal protein P2-2-like [Fragaria vesca subsp. vesca]
FvesChr6G00032930	10.3296	0.774059	13.3447	3.73819	3.73819	NA	PREDICTED: protein POLYCHOME-like [Fragaria vesca subsp. vesca]
FvesChr6G00033030	13224.3	3237.98	4.08412	2.03003	2.03003	00630(Glyoxylate and dicarboxylate metabolism);00710(Carbon fixation in photosynthetic organisms)	PREDICTED: ribulose bisphosphate carboxylase small chain, chloroplastic-like [Fragaria vesca subsp. vesca]
FvesChr6G00033180	32.4189	6.94977	4.66474	2.2218	2.2218	NA	PREDICTED: expansin-B3-like [Fragaria vesca subsp. vesca]
FvesChr6G00033290	14.2571	4.63109	3.07857	1.62226	1.62226	NA	PREDICTED: callose synthase 12 [Fragaria vesca subsp. vesca]
FvesChr6G00035100	14.4424	1.85614	7.7809	2.95994	2.95994	00220(Arginine biosynthesis)	PREDICTED: phospholipase A1-IIdelta [Fragaria vesca subsp. vesca]
FvesChr6G00035450	92.7124	1.73457	53.4497	5.74011	5.74011	NA	PREDICTED: NADH dehydrogenase [ubiquinone] 1 beta subcomplex subunit 8, mitochondrial [Fragaria vesca subsp. vesca]
FvesChr6G00037780	86.8134	19.1501	4.5333	2.18056	2.18056	00053(Ascorbate and aldarate metabolism);00480(Glutathione metabolism)	PREDICTED: phosphatidylcholine:diacylglycerol cholinephosphotransferase 1-like [Fragaria vesca subsp. vesca]
FvesChr6G00037880	36.5589	7.39077	4.94656	2.30643	2.30643	NA	PREDICTED: protein LURP-one-related 12 [Fragaria vesca subsp. vesca]
FvesChr6G00038480	22.0522	2.3811	9.26135	3.21122	3.21122	NA	PREDICTED: RNA-binding protein cabeza [Fragaria vesca subsp. vesca]
FvesChr6G00038820	43.4831	1.98714	21.8823	4.45169	4.45169	00940(Phenylpropanoid biosynthesis)	PREDICTED: caffeoylshikimate esterase [Fragaria vesca subsp. vesca]
FvesChr6G00039290	144.164	43.5425	3.31089	1.72722	1.72722	00965(Betalain biosynthesis)	PREDICTED: extradiol ring-cleavage dioxygenase-like [Fragaria vesca subsp. vesca]
FvesChr6G00040000	12.9263	2.98616	4.32873	2.11394	2.11394	NA	PREDICTED: histone chaperone ASF1-like [Fragaria vesca subsp. vesca]
FvesChr6G00041120	25.8803	0.608461	42.534	5.41054	5.41054	NA	PREDICTED: GATA transcription factor 9-like [Fragaria vesca subsp. vesca]
FvesChr6G00042020	169.128	14.475	11.6842	3.54648	3.54648	04144(Endocytosis)	PREDICTED: charged multivesicular body protein 1-like [Fragaria vesca subsp. vesca]
FvesChr6G00042380	13.2854	0.231498	57.3887	5.8427	5.8427	NA	PREDICTED: PRA1 family protein F2 [Fragaria vesca subsp. vesca]
FvesChr6G00043670	12.4786	0.522239	23.8945	4.5786	4.5786	NA	PREDICTED: mitochondrial import inner membrane translocase subunit TIM23-2 [Fragaria vesca subsp. vesca]
FvesChr6G00044960	14.4522	1.73306	8.33908	3.05989	3.05989	04075(Plant hormone signal transduction)	PREDICTED: protein TIFY 11A-like [Fragaria vesca subsp. vesca]
FvesChr6G00047110	145.724	1.1556	126.103	6.97845	6.97845	03010(Ribosome)	PREDICTED: 60S ribosomal protein L26-1-like [Fragaria vesca subsp. vesca]
FvesChr6G00047710	252.993	72.9015	3.47034	1.79508	1.79508	00190(Oxidative phosphorylation)	PREDICTED: ATP synthase subunit epsilon, mitochondrial [Fragaria vesca subsp. vesca]
FvesChr6G00047890	34.7124	10.4443	3.32358	1.73274	1.73274	04016(MAPK signaling pathway - plant);04075(Plant hormone signal transduction);04626(Plant-pathogen interaction)	PREDICTED: mitogen-activated protein kinase kinase 5-like [Fragaria vesca subsp. vesca]
FvesChr6G00049520	11.1444	2.73233	4.07871	2.02811	2.02811	00350(Tyrosine metabolism);00360(Phenylalanine metabolism);00130(Ubiquinone and other terpenoid-quinone biosynthesis)	PREDICTED: 4-hydroxyphenylpyruvate dioxygenase [Fragaria vesca subsp. vesca]
FvesChr6G00050610	729.099	46.2492	15.7646	3.97861	3.97861	03010(Ribosome)	PREDICTED: 60S ribosomal protein L27 [Fragaria vesca subsp. vesca]
FvesChr6G00052020	228.635	54.426	4.20085	2.07068	2.07068	NA	PREDICTED: fasciclin-like arabinogalactan protein 2 [Fragaria vesca subsp. vesca]
FvesChr6G00052030	11.3585	2.58451	4.39484	2.13581	2.13581	NA	PREDICTED: nuclear transcription factor Y subunit B-3-like [Fragaria vesca subsp. vesca]
FvesChr6G00053610	19.3171	0.547776	35.2647	5.14015	5.14015	NA	PREDICTED: ethylene-responsive transcription factor 3-like [Fragaria vesca subsp. vesca]
FvesChr6G00053750	33.9001	7.55426	4.48755	2.16593	2.16593	NA	PREDICTED: armadillo repeat-containing protein 3 [Fragaria vesca subsp. vesca]
FvesChr6G00053820	217.117	11.9366	18.1891	4.185	4.185	00500(Starch and sucrose metabolism)	PREDICTED: glucan endo-1,3-beta-glucosidase 12 [Fragaria vesca subsp. vesca]
FvesChr6G00056440	14.24	1.45156	9.81017	3.29428	3.29428	NA	lysM domain-containing protein ARB_03438-like [Rosa chinensis]
FvesChr6G00057140	120.97	40.9212	2.95616	1.56373	1.56373	NA	PREDICTED: putative cell wall protein [Fragaria vesca subsp. vesca]
FvesChr6G00057580	41.66	0.49565	84.0511	6.3932	6.3932	NA	PREDICTED: protein rough sheath 2 homolog [Fragaria vesca subsp. vesca]
FvesChr6G00058850	541.059	157.026	3.44566	1.78478	1.78478	NA
FvesChr6G00059810	38.9756	1.33794	29.1311	4.86449	4.86449	NA	PREDICTED: protein EXORDIUM-like 5 [Fragaria vesca subsp. vesca]
FvesChr6G00061360	113.018	36.3534	3.10887	1.63639	1.63639	NA	PREDICTED: zinc-finger homeodomain protein 9 [Fragaria vesca subsp. vesca]
FvesChr6G00062280	12.2976	3.52912	3.48463	1.801	1.801	NA	PREDICTED: thioredoxin H2-like [Fragaria vesca subsp. vesca]
FvesChr6G00062300	22.5609	3.88344	5.80951	2.53842	2.53842	NA	PREDICTED: thioredoxin H2-like [Fragaria vesca subsp. vesca]
FvesChr6G00063040	17.2515	4.10387	4.20372	2.07167	2.07167	00940(Phenylpropanoid biosynthesis)	PREDICTED: peroxidase 63 [Fragaria vesca subsp. vesca]
FvesChr6G00065980	41.5163	4.71554	8.80414	3.13818	3.13818	NA	PREDICTED: prohibitin-3, mitochondrial-like [Fragaria vesca subsp. vesca]
FvesChr6G00066120	13.4406	1.25087	10.745	3.4256	3.4256	NA	PREDICTED: transmembrane protein 136 [Fragaria vesca subsp. vesca]
FvesChr6G00066890	46.5152	12.6176	3.68653	1.88226	1.88226	00230(Purine metabolism);00240(Pyrimidine metabolism);00480(Glutathione metabolism)	hypothetical protein DVH24_031607 [Malus domestica]
FvesChr6G00067990	51.6523	1.53088	33.7403	5.0764	5.0764	NA	PREDICTED: WD repeat-containing protein LWD1 [Fragaria vesca subsp. vesca]
FvesChr7G00320090	28.9625	2.63987	10.9712	3.45564	3.45564	NA	PREDICTED: E3 ubiquitin-protein ligase RING1-like isoform X2 [Fragaria vesca subsp. vesca]
FvesChr7G00320900	275.741	77.5306	3.55654	1.83047	1.83047	NA	PREDICTED: DNA-damage-repair/toleration protein DRT100 [Fragaria vesca subsp. vesca]
FvesChr7G00320960	212.016	22.6108	9.37673	3.22909	3.22909	NA	PREDICTED: zinc finger A20 and AN1 domain-containing stress-associated protein 5 [Fragaria vesca subsp. vesca]
FvesChr7G00322330	105.675	9.06577	11.6565	3.54306	3.54306	NA	PREDICTED: N-alpha-acetyltransferase 11 [Fragaria vesca subsp. vesca]
FvesChr7G00324250	17.1895	4.01416	4.28222	2.09836	2.09836	NA	PREDICTED: probable aquaporin TIP1-2 [Fragaria vesca subsp. vesca]
FvesChr7G00324580	203.199	66.0262	3.07755	1.62178	1.62178	NA	PREDICTED: protein ASPARTIC PROTEASE IN GUARD CELL 2 [Fragaria vesca subsp. vesca]
FvesChr7G00324610	10.5513	0.76086	13.8677	3.79365	3.79365	04075(Plant hormone signal transduction)	PREDICTED: protein spotted leaf 11 [Fragaria vesca subsp. vesca]
FvesChr7G00324930	112.169	38.3631	2.92389	1.54789	1.54789	00190(Oxidative phosphorylation)	PREDICTED: NADH dehydrogenase [ubiquinone] 1 alpha subcomplex subunit 6 [Fragaria vesca subsp. vesca]
FvesChr7G00325750	16.5801	2.86485	5.78742	2.53292	2.53292	04075(Plant hormone signal transduction)	PREDICTED: probable carboxylesterase 15 [Fragaria vesca subsp. vesca]
FvesChr7G00325940	83.4486	21.8769	3.81446	1.93148	1.93148	NA	PREDICTED: cysteine proteinase inhibitor 12 [Fragaria vesca subsp. vesca]
FvesChr7G00327400	38.3949	0.907139	42.3253	5.40345	5.40345	00061(Fatty acid biosynthesis);00780(Biotin metabolism)	PREDICTED: 3-oxoacyl-[acyl-carrier-protein] synthase I, chloroplastic [Fragaria vesca subsp. vesca]
FvesChr7G00329080	32.0214	4.31864	7.4147	2.89039	2.89039	NA	PREDICTED: cyclin-dependent protein kinase inhibitor SMR2-like [Fragaria vesca subsp. vesca]
FvesChr7G00330000	16.4316	1.42112	11.5625	3.53138	3.53138	NA	PREDICTED: scopoletin glucosyltransferase-like [Fragaria vesca subsp. vesca]
FvesChr7G00331040	237.617	29.4019	8.0817	3.01466	3.01466	03010(Ribosome)	PREDICTED: 50S ribosomal protein L3-1, chloroplastic [Fragaria vesca subsp. vesca]
FvesChr7G00331150	32.9447	6.83151	4.82246	2.26977	2.26977	NA	PREDICTED: upstream activation factor subunit spp27-like [Fragaria vesca subsp. vesca]
FvesChr7G00334310	11.4402	1.82033	6.2847	2.65184	2.65184	NA	PREDICTED: squamosa promoter-binding-like protein 8 [Fragaria vesca subsp. vesca]
FvesChr7G00335960	396.527	12.1718	32.5776	5.02581	5.02581	NA	PREDICTED: fasciclin-like arabinogalactan protein 10 [Fragaria vesca subsp. vesca]
FvesChr7G00336380	24.7839	0.878977	28.1963	4.81744	4.81744	NA	PREDICTED: cucumber peeling cupredoxin-like [Fragaria vesca subsp. vesca]
FvesChr7G00336420	14.8635	2.58088	5.75908	2.52584	2.52584	04075(Plant hormone signal transduction)	PREDICTED: probable carboxylesterase 8 [Fragaria vesca subsp. vesca]
FvesChr7G00338920	127.495	25.2514	5.04902	2.336	2.336	00561(Glycerolipid metabolism);00564(Glycerophospholipid metabolism)	PREDICTED: probable glycerol-3-phosphate acyltransferase 8 [Fragaria vesca subsp. vesca]
FvesChr7G00339350	10.741	0.335381	32.0262	5.00118	5.00118	NA	PREDICTED: RING-H2 zinc finger protein RHA1a [Fragaria vesca subsp. vesca]
FvesChr7G00341370	73.6861	6.01792	12.2444	3.61405	3.61405	NA	PREDICTED: protein ASPARTIC PROTEASE IN GUARD CELL 1-like [Fragaria vesca subsp. vesca]
FvesChr7G00341580	14.4718	1.32258	10.9421	3.45181	3.45181	NA	PREDICTED: ethylene-responsive transcription factor ERF023 [Fragaria vesca subsp. vesca]
FvesChr7G00342210	11.2246	2.35741	4.7614	2.25139	2.25139	04016(MAPK signaling pathway - plant);04075(Plant hormone signal transduction)	PREDICTED: transcription factor MYC2 [Fragaria vesca subsp. vesca]
FvesChr7G00342270	141.144	43.7504	3.22612	1.6898	1.6898	00062(Fatty acid elongation)	PREDICTED: 3-ketoacyl-CoA synthase 1-like [Fragaria vesca subsp. vesca]
FvesChr7G00342420	126.824	22.9463	5.527	2.4665	2.4665	03010(Ribosome)	PREDICTED: 60S acidic ribosomal protein P1-like [Fragaria vesca subsp. vesca]
FvesChr7G00343310	59.7213	16.7326	3.56916	1.83558	1.83558	00040(Pentose and glucuronate interconversions)	PREDICTED: probable pectate lyase 13 [Fragaria vesca subsp. vesca]
FvesChr7G00344610	43.2941	2.73618	15.8228	3.98393	3.98393	00561(Glycerolipid metabolism)	PREDICTED: caffeoylshikimate esterase [Fragaria vesca subsp. vesca]
FvesChr7G00345980	11.8433	2.72805	4.3413	2.11813	2.11813	02010(ABC transporters)	PREDICTED: ABC transporter G family member 6-like [Fragaria vesca subsp. vesca]
FvesChr7G00346130	292.722	60.0483	4.87478	2.28534	2.28534	03010(Ribosome)	PREDICTED: 60S ribosomal protein L35 [Fragaria vesca subsp. vesca]
FvesChr7G00347720	55.0683	18.5342	2.97117	1.57103	1.57103	00500(Starch and sucrose metabolism)	PREDICTED: glucan endo-1,3-beta-glucosidase-like [Fragaria vesca subsp. vesca]
FvesChr7G00348180	13.6594	3.24505	4.2093	2.07358	2.07358	NA	PREDICTED: aspartic proteinase PCS1 [Fragaria vesca subsp. vesca]
FvesChr7G00348420	28.9851	1.94258	14.9209	3.89926	3.89926	04016(MAPK signaling pathway - plant);04075(Plant hormone signal transduction)	PREDICTED: protein phosphatase 2C 37 [Fragaria vesca subsp. vesca]
FvesChr7G00348850	29.1066	6.70521	4.34089	2.11799	2.11799	NA	PREDICTED: probable glycosyltransferase At5g03795 [Fragaria vesca subsp. vesca]
FvesChr7G00349070	56.5462	2.21503	25.5284	4.67403	4.67403	NA	PREDICTED: glycine-rich protein A3-like [Fragaria vesca subsp. vesca]
FvesChr7G00349580	19.1827	0.781089	24.5589	4.61818	4.61818	04144(Endocytosis)	PREDICTED: proline-rich receptor-like protein kinase PERK10 [Fragaria vesca subsp. vesca]
FvesChr7G00349850	92.1268	28.7418	3.20533	1.68047	1.68047	04144(Endocytosis)	PREDICTED: clathrin light chain 2 [Fragaria vesca subsp. vesca]
FvesChr7G00349980	136.752	27.5	4.97281	2.31406	2.31406	00196(Photosynthesis - antenna proteins)	PREDICTED: chlorophyll a-b binding protein CP29.3, chloroplastic isoform X1 [Fragaria vesca subsp. vesca]
FvesChr7G00351300	50.1109	0.597186	83.9117	6.3908	6.3908	NA	PREDICTED: PRA1 family protein B3 [Fragaria vesca subsp. vesca]
FvesChr7G00351350	11.9703	3.02977	3.95087	1.98217	1.98217	NA	PREDICTED: protein EARLY RESPONSIVE TO DEHYDRATION 15-like isoform X2 [Fragaria vesca subsp. vesca]
FvesChr7G00351400	322.213	26.5716	12.1262	3.60006	3.60006	NA	PREDICTED: wound-induced protein 1 [Fragaria vesca subsp. vesca]
FvesChr7G00351870	226.156	34.4844	6.55822	2.7133	2.7133	03010(Ribosome)	PREDICTED: 40S ribosomal protein S26-1 [Fragaria vesca subsp. vesca]
FvesChr7G00352010	14.7996	3.15199	4.6953	2.23122	2.23122	NA	PREDICTED: expansin-A10 [Fragaria vesca subsp. vesca]
FvesChr7G00352250	18.0879	2.04915	8.82703	3.14193	3.14193	NA	hypothetical protein RchiOBHm_Chr1g0372461 [Rosa chinensis]
FvesChr7G00353220	36.7833	9.81918	3.74606	1.90538	1.90538	NA	PREDICTED: ethylene-responsive transcription factor ERF105-like [Fragaria vesca subsp. vesca]
FvesChr7G00354250	364.423	124.553	2.92585	1.54886	1.54886	00040(Pentose and glucuronate interconversions)	PREDICTED: 21 kDa protein [Fragaria vesca subsp. vesca]
FvesChr7G00354370	21.3534	1.20984	17.6498	4.14158	4.14158	NA	PREDICTED: protein EXORDIUM-like 3 [Fragaria vesca subsp. vesca]
FvesChr7G00354860	20.0378	4.16775	4.80782	2.26538	2.26538	NA	PREDICTED: xyloglucan galactosyltransferase KATAMARI1 homolog [Fragaria vesca subsp. vesca]
FvesChr7G00354920	239.408	14.3344	16.7016	4.06192	4.06192	NA	PREDICTED: non-specific lipid-transfer protein 3-like [Fragaria vesca subsp. vesca]
FvesChr7G00356860	567.855	112.821	5.03326	2.33149	2.33149	NA	PREDICTED: BAHD acyltransferase DCR [Fragaria vesca subsp. vesca]
FvesChr7G00356990	29.7121	7.39452	4.01812	2.00652	2.00652	NA	PREDICTED: scarecrow-like protein 8 [Fragaria vesca subsp. vesca]
FvesChr7G00357120	18.0531	3.72327	4.84872	2.2776	2.2776	NA	PREDICTED: putative septum site-determining protein minD homolog, chloroplastic [Fragaria vesca subsp. vesca]
FvesChr7G00357380	133.168	11.4447	11.6357	3.54049	3.54049	00190(Oxidative phosphorylation)	PREDICTED: probable NADH dehydrogenase [ubiquinone] 1 alpha subcomplex subunit 5, mitochondrial [Fragaria vesca subsp. vesca]
FvesChr7G00360360	77.3362	4.9559	15.6049	3.96393	3.96393	NA	PREDICTED: protein TRANSPARENT TESTA GLABRA 1 [Fragaria vesca subsp. vesca]
FvesChr7G00360490	418.778	108.955	3.8436	1.94246	1.94246	03010(Ribosome)	PREDICTED: probable L-type lectin-domain containing receptor kinase S.7 [Fragaria vesca subsp. vesca]
FvesChr7G00360770	18.9552	6.53663	2.89984	1.53598	1.53598	NA
FvesChr1G00307760	1.37883	13.5934	0.101434	-3.30139	3.30139	00909(Sesquiterpenoid and triterpenoid biosynthesis)	PREDICTED: beta-amyrin synthase-like [Fragaria vesca subsp. vesca]
FvesChr3G00102680	1.97528	15.4495	0.127854	-2.96743	2.96743	NA	O-acyltransferase WSD1-like [Rosa chinensis]
FvesChr4G00135210	5.23223	26.4222	0.198024	-2.33625	2.33625	00360(Phenylalanine metabolism);00130(Ubiquinone and other terpenoid-quinone biosynthesis);00940(Phenylpropanoid biosynthesis);00945(Stilbenoid, diarylheptanoid and gingerol biosynthesis);00941(Flavonoid biosynthesis)	PREDICTED: cytochrome P450 CYP73A100-like [Fragaria vesca subsp. vesca]
FvesChr4G00140260	4.17759	25.7846	0.162019	-2.62577	2.62577	NA	PREDICTED: plasma membrane-associated cation-binding protein 1-like [Fragaria vesca subsp. vesca]
FvesChr5G00243550	2.09386	17.2855	0.121134	-3.04532	3.04532	NA	PREDICTED: DENN domain and WD repeat-containing protein SCD1 [Fragaria vesca subsp. vesca]
FvesChr6G00033300	4.57391	17.995	0.254177	-1.97609	1.97609	NA	PREDICTED: callose synthase 12 [Fragaria vesca subsp. vesca]
FvesChr6G00040350	3.65703	12.4484	0.293774	-1.76722	1.76722	04144(Endocytosis)	putative vacuolar protein sorting-associated protein Ist1 [Rosa chinensis]
FvesChr6G00054430	6.20423	23.8675	0.259945	-1.94372	1.94372	NA	PREDICTED: cellulose synthase-like protein H1 [Fragaria vesca subsp. vesca]
FvesChr6G00055340	6.36869	20.5606	0.309753	-1.69081	1.69081	NA	PREDICTED: palmitoyl-monogalactosyldiacylglycerol delta-7 desaturase, chloroplastic-like [Fragaria vesca subsp. vesca]

## Sheet: 58 DEGs
gene_name	CL	WT	fc	log2		KEGG	Description
FvesChr1G00284020	28.3227	6.12425	4.62468	2.20935	2.20935	NA	PREDICTED: probable inactive receptor kinase At2g26730 [Fragaria vesca subsp. vesca]
FvesChr1G00299730	69.4035	9.23521	7.51509	2.90979	2.90979	NA	PREDICTED: probable esterase KAI2 [Fragaria vesca subsp. vesca]
FvesChr1G00300720	30.4099	2.70928	11.2244	3.48856	3.48856	NA	PREDICTED: galactomannan galactosyltransferase 1-like [Fragaria vesca subsp. vesca]
FvesChr1G00303350	58.5331	4.14062	14.1363	3.82133	3.82133	NA	PREDICTED: mitochondrial uncoupling protein 5 [Fragaria vesca subsp. vesca]
FvesChr1G00305200	12.4941	2.82427	4.42382	2.14529	2.14529	NA	PREDICTED: xyloglucan galactosyltransferase KATAMARI1-like [Fragaria vesca subsp. vesca]
FvesChr1G00308510	18.2832	4.77249	3.83095	1.9377	1.9377	NA
FvesChr2G00179930	32.0166	7.26519	4.40684	2.13975	2.13975	NA	PREDICTED: subtilisin-like protease [Fragaria vesca subsp. vesca]
FvesChr2G00192680	16.5541	0.326488	50.7035	5.66401	5.66401	NA	PREDICTED: leucine-rich repeat extensin-like protein 1 [Fragaria vesca subsp. vesca]
FvesChr2G00200120	21.6233	3.98292	5.429	2.44069	2.44069	NA	PREDICTED: protein EXORDIUM-like 5 [Fragaria vesca subsp. vesca]
FvesChr2G00209550	66.669	8.63138	7.72403	2.94935	2.94935	NA	PREDICTED: LRR receptor-like serine/threonine-protein kinase ERL2 [Fragaria vesca subsp. vesca]
FvesChr2G00219700	11.08	2.72078	4.07235	2.02586	2.02586	03060(Protein export)	PREDICTED: signal recognition particle 54 kDa protein 2 [Fragaria vesca subsp. vesca]
FvesChr2G00221420	12.4447	0.552288	22.533	4.49397	4.49397	NA	PREDICTED: transcription factor MYB44-like [Fragaria vesca subsp. vesca]
FvesChr2G00225390	65.2507	4.24503	15.3711	3.94215	3.94215	03440(Homologous recombination)	PREDICTED: thaumatin-like protein 1b [Fragaria vesca subsp. vesca]
FvesChr2G00225690	43.5115	13.5435	3.21273	1.6838	1.6838	NA	PREDICTED: putative HVA22-like protein g [Fragaria vesca subsp. vesca]
FvesChr3G00094910	12.2791	0.281228	43.6627	5.44833	5.44833	00230(Purine metabolism);00240(Pyrimidine metabolism)	PREDICTED: apyrase 2-like [Fragaria vesca subsp. vesca]
FvesChr3G00099100	67.9542	21.0222	3.2325	1.69265	1.69265	04130(SNARE interactions in vesicular transport)	PREDICTED: vesicle-associated membrane protein 714 isoform X1 [Fragaria vesca subsp. vesca]
FvesChr3G00100850	61.6395	9.83298	6.26865	2.64815	2.64815	NA	PREDICTED: fasciclin-like arabinogalactan protein 16 [Fragaria vesca subsp. vesca]
FvesChr3G00101300	259.678	61.6456	4.21243	2.07465	2.07465	NA	PREDICTED: non-specific lipid transfer protein GPI-anchored 2 [Fragaria vesca subsp. vesca]
FvesChr3G00104080	81.0304	6.98552	11.5998	3.53602	3.53602	NA	PREDICTED: fasciclin-like arabinogalactan protein 1 [Fragaria vesca subsp. vesca]
FvesChr3G00110190	22.4779	4.63834	4.8461	2.27682	2.27682	NA	PREDICTED: fasciclin-like arabinogalactan protein 12 [Fragaria vesca subsp. vesca]
FvesChr3G00114390	90.2347	15.0465	5.99706	2.58426	2.58426	NA	PREDICTED: fasciclin-like arabinogalactan protein 4 [Fragaria vesca subsp. vesca]
FvesChr3G00120270	67.4037	18.7888	3.58745	1.84296	1.84296	NA	PREDICTED: CBL-interacting serine/threonine-protein kinase 11 [Fragaria vesca subsp. vesca]
FvesChr4G00139600	71.9339	15.0524	4.7789	2.25668	2.25668	00051(Fructose and mannose metabolism);00520(Amino sugar and nucleotide sugar metabolism)	PREDICTED: putative GDP-L-fucose synthase 2 [Fragaria vesca subsp. vesca]
FvesChr4G00143910	41.875	6.25938	6.68996	2.742	2.742	NA
FvesChr4G00145220	19.1394	4.37392	4.37579	2.12954	2.12954	04144(Endocytosis)	PREDICTED: protein ELC-like [Fragaria vesca subsp. vesca]
FvesChr4G00158030	847.766	294.563	2.87805	1.52509	1.52509	00270(Cysteine and methionine metabolism)	PREDICTED: S-adenosylmethionine synthase 2 [Fragaria vesca subsp. vesca]
FvesChr4G00160840	455.309	80.1529	5.68051	2.50602	2.50602	NA	PREDICTED: non-specific lipid transfer protein GPI-anchored 1 [Fragaria vesca subsp. vesca]
FvesChr4G00169630	28.9658	9.01841	3.21185	1.68341	1.68341	04712(Circadian rhythm - plant)	PREDICTED: transcription factor TCP15-like [Fragaria vesca subsp. vesca]
FvesChr4G00172570	52.4611	13.2953	3.94584	1.98033	1.98033	04075(Plant hormone signal transduction)	PREDICTED: DELLA protein GAIP [Fragaria vesca subsp. vesca]
FvesChr4G00176200	37.6717	4.28488	8.79179	3.13616	3.13616	NA	PREDICTED: probable prefoldin subunit 5 [Fragaria vesca subsp. vesca]
FvesChr5G00265650	20.7552	3.62188	5.73051	2.51866	2.51866	00062(Fatty acid elongation)	PREDICTED: putative elongation of fatty acids protein DDB_G0272012 [Fragaria vesca subsp. vesca]
FvesChr6G00009040	68.3841	12.2412	5.58639	2.48192	2.48192	NA	PREDICTED: transcription factor bHLH147-like [Fragaria vesca subsp. vesca]
FvesChr6G00011770	148.085	44.2192	3.34889	1.74368	1.74368	NA	PREDICTED: non-specific lipid-transfer protein 3-like [Fragaria vesca subsp. vesca]
FvesChr6G00011800	5493.6	1382.74	3.97297	1.99022	1.99022	NA	PREDICTED: non-specific lipid-transfer protein 1-like isoform X1 [Fragaria vesca subsp. vesca]
FvesChr6G00012740	97.474	17.0904	5.70344	2.51183	2.51183	04016(MAPK signaling pathway - plant);04075(Plant hormone signal transduction)	PREDICTED: abscisic acid receptor PYL4 [Fragaria vesca subsp. vesca]
FvesChr6G00015910	37.502	9.19758	4.07738	2.02764	2.02764	NA	PREDICTED: aspartic proteinase PCS1 [Fragaria vesca subsp. vesca]
FvesChr6G00016590	13.128	1.22901	10.6818	3.41708	3.41708	NA	PREDICTED: RING-H2 finger protein ATL33 [Fragaria vesca subsp. vesca]
FvesChr6G00018490	130.25	42.1897	3.08725	1.62632	1.62632	NA	PREDICTED: cell number regulator 8 [Fragaria vesca subsp. vesca]
FvesChr6G00025710	164.327	43.3423	3.79138	2.12272	1.92272	NA	PREDICTED: fasciclin-like arabinogalactan protein 15 [Fragaria vesca subsp. vesca]
FvesChr6G00037780	86.8134	19.1501	4.5333	2.18056	2.18056	00053(Ascorbate and aldarate metabolism);00480(Glutathione metabolism)	PREDICTED: phosphatidylcholine:diacylglycerol cholinephosphotransferase 1-like [Fragaria vesca subsp. vesca]
FvesChr6G00039290	144.164	43.5425	3.31089	1.72722	1.72722	00965(Betalain biosynthesis)	PREDICTED: extradiol ring-cleavage dioxygenase-like [Fragaria vesca subsp. vesca]
FvesChr6G00052020	228.635	54.426	4.20085	2.07068	2.07068	NA	PREDICTED: fasciclin-like arabinogalactan protein 2 [Fragaria vesca subsp. vesca]
FvesChr6G00053750	33.9001	7.55426	4.48755	2.16593	2.16593	NA	PREDICTED: armadillo repeat-containing protein 3 [Fragaria vesca subsp. vesca]
FvesChr6G00066120	13.4406	1.25087	10.745	3.4256	3.4256	NA	PREDICTED: transmembrane protein 136 [Fragaria vesca subsp. vesca]
FvesChr7G00320090	28.9625	2.63987	10.9712	3.45564	3.45564	NA	PREDICTED: E3 ubiquitin-protein ligase RING1-like isoform X2 [Fragaria vesca subsp. vesca]
FvesChr7G00320900	275.741	77.5306	3.55654	1.83047	1.83047	NA	PREDICTED: DNA-damage-repair/toleration protein DRT100 [Fragaria vesca subsp. vesca]
FvesChr7G00324250	17.1895	4.01416	4.28222	2.09836	2.09836	NA	PREDICTED: probable aquaporin TIP1-2 [Fragaria vesca subsp. vesca]
FvesChr7G00335960	396.527	12.1718	32.5776	5.02581	5.02581	NA	PREDICTED: fasciclin-like arabinogalactan protein 10 [Fragaria vesca subsp. vesca]
FvesChr7G00336380	24.7839	0.878977	28.1963	4.81744	4.81744	NA	PREDICTED: cucumber peeling cupredoxin-like [Fragaria vesca subsp. vesca]
FvesChr7G00338920	127.495	25.2514	5.04902	2.336	2.336	00561(Glycerolipid metabolism);00564(Glycerophospholipid metabolism)	PREDICTED: probable glycerol-3-phosphate acyltransferase 8 [Fragaria vesca subsp. vesca]
FvesChr7G00342270	141.144	43.7504	3.22612	1.6898	1.6898	00062(Fatty acid elongation)	PREDICTED: 3-ketoacyl-CoA synthase 1-like [Fragaria vesca subsp. vesca]
FvesChr7G00348180	13.6594	3.24505	4.2093	2.07358	2.07358	NA	PREDICTED: aspartic proteinase PCS1 [Fragaria vesca subsp. vesca]
FvesChr7G00348850	29.1066	6.70521	4.34089	2.11799	2.11799	NA	PREDICTED: probable glycosyltransferase At5g03795 [Fragaria vesca subsp. vesca]
FvesChr7G00349850	92.1268	28.7418	3.20533	1.68047	1.68047	04144(Endocytosis)	PREDICTED: clathrin light chain 2 [Fragaria vesca subsp. vesca]
FvesChr7G00351400	322.213	26.5716	12.1262	3.60006	3.60006	NA	PREDICTED: wound-induced protein 1 [Fragaria vesca subsp. vesca]
FvesChr7G00354250	364.423	124.553	2.92585	1.54886	1.54886	00040(Pentose and glucuronate interconversions)	PREDICTED: 21 kDa protein [Fragaria vesca subsp. vesca]
FvesChr7G00354920	239.408	14.3344	16.7016	4.06192	4.06192	NA	PREDICTED: non-specific lipid-transfer protein 3-like [Fragaria vesca subsp. vesca]
FvesChr7G00356860	567.855	112.821	5.03326	2.33149	2.33149	NA	PREDICTED: BAHD acyltransferase DCR [Fragaria vesca subsp. vesca]
