# Supplementary material for: A FnWRKY17–FnFLA16 regulatory module controls leaf curling in Fragaria nilgerrensis
Source: Front Plant Sci. 2026 Jun 23;17:1837692. doi: 10.3389/fpls.2026.1837692 (PMC13337782; doi:10.3389/fpls.2026.1837692)
Supplement: Supplementary Table 4 — TFs-DEGs relative analysis. [file Table4.xlsx]

## Sheet: TFs-DEGs relative analysis
Data1	Data2	rho	relation
FvesChr1G00284020	FvesChr1G00283940	0.996759	positive
FvesChr1G00299730	FvesChr1G00283940	0.991889	positive
FvesChr1G00300720	FvesChr1G00283940	0.982811	positive
FvesChr1G00303350	FvesChr1G00283940	0.996559	positive
FvesChr1G00305200	FvesChr1G00283940	0.996554	positive
FvesChr1G00308510	FvesChr1G00283940	0.995856	positive
FvesChr2G00179930	FvesChr1G00283940	0.984306	positive
FvesChr2G00192680	FvesChr1G00283940	0.995732	positive
FvesChr2G00200120	FvesChr1G00283940	0.997923	positive
FvesChr2G00209550	FvesChr1G00283940	0.981931	positive
FvesChr2G00219700	FvesChr1G00283940	0.984299	positive
FvesChr2G00221420	FvesChr1G00283940	0.993289	positive
FvesChr2G00225390	FvesChr1G00283940	0.988056	positive
FvesChr2G00225690	FvesChr1G00283940	0.969005	positive
FvesChr3G00094910	FvesChr1G00283940	0.994777	positive
FvesChr3G00099100	FvesChr1G00283940	0.996779	positive
FvesChr3G00120270	FvesChr1G00283940	0.989852	positive
FvesChr4G00139600	FvesChr1G00283940	0.989753	positive
FvesChr4G00143910	FvesChr1G00283940	0.995968	positive
FvesChr4G00145220	FvesChr1G00283940	0.997246	positive
FvesChr4G00158030	FvesChr1G00283940	0.980799	positive
FvesChr4G00169630	FvesChr1G00283940	0.989534	positive
FvesChr4G00172570	FvesChr1G00283940	0.98475	positive
FvesChr4G00176200	FvesChr1G00283940	0.999872	positive
FvesChr5G00265650	FvesChr1G00283940	0.979023	positive
FvesChr6G00009040	FvesChr1G00283940	0.992315	positive
FvesChr6G00011770	FvesChr1G00283940	0.998699	positive
FvesChr6G00011800	FvesChr1G00283940	0.989423	positive
FvesChr6G00012740	FvesChr1G00283940	0.999816	positive
FvesChr6G00015910	FvesChr1G00283940	0.995022	positive
FvesChr6G00016590	FvesChr1G00283940	0.991999	positive
FvesChr6G00018490	FvesChr1G00283940	0.995859	positive
FvesChr6G00037780	FvesChr1G00283940	0.986553	positive
FvesChr6G00039290	FvesChr1G00283940	0.994246	positive
FvesChr6G00053750	FvesChr1G00283940	0.996708	positive
FvesChr6G00066120	FvesChr1G00283940	0.998171	positive
FvesChr7G00320090	FvesChr1G00283940	0.988021	positive
FvesChr7G00320900	FvesChr1G00283940	0.992205	positive
FvesChr7G00324250	FvesChr1G00283940	0.991931	positive
FvesChr7G00336380	FvesChr1G00283940	0.99907	positive
FvesChr7G00338920	FvesChr1G00283940	0.976425	positive
FvesChr7G00342270	FvesChr1G00283940	0.968112	positive
FvesChr7G00348180	FvesChr1G00283940	0.983945	positive
FvesChr7G00348850	FvesChr1G00283940	0.979623	positive
FvesChr7G00349850	FvesChr1G00283940	0.997271	positive
FvesChr7G00351400	FvesChr1G00283940	0.993418	positive
FvesChr7G00354250	FvesChr1G00283940	0.974644	positive
FvesChr7G00354920	FvesChr1G00283940	0.995013	positive
FvesChr7G00356860	FvesChr1G00283940	0.999072	positive
FLA16	FvesChr1G00283940	0.988541	positive
FvesChr1G00284020	FvesChr2G00222250	0.997336	positive
FvesChr1G00299730	FvesChr2G00222250	0.994395	positive
FvesChr1G00300720	FvesChr2G00222250	0.981335	positive
FvesChr1G00303350	FvesChr2G00222250	0.997766	positive
FvesChr1G00305200	FvesChr2G00222250	0.997406	positive
FvesChr1G00308510	FvesChr2G00222250	0.994247	positive
FvesChr2G00179930	FvesChr2G00222250	0.981846	positive
FvesChr2G00192680	FvesChr2G00222250	0.995108	positive
FvesChr2G00200120	FvesChr2G00222250	0.997126	positive
FvesChr2G00209550	FvesChr2G00222250	0.986149	positive
FvesChr2G00219700	FvesChr2G00222250	0.981444	positive
FvesChr2G00221420	FvesChr2G00222250	0.99553	positive
FvesChr2G00225390	FvesChr2G00222250	0.991349	positive
FvesChr2G00225690	FvesChr2G00222250	0.973039	positive
FvesChr3G00094910	FvesChr2G00222250	0.993421	positive
FvesChr3G00099100	FvesChr2G00222250	0.997972	positive
FvesChr3G00120270	FvesChr2G00222250	0.991169	positive
FvesChr4G00139600	FvesChr2G00222250	0.987628	positive
FvesChr4G00143910	FvesChr2G00222250	0.994325	positive
FvesChr4G00145220	FvesChr2G00222250	0.99518	positive
FvesChr4G00158030	FvesChr2G00222250	0.982869	positive
FvesChr4G00169630	FvesChr2G00222250	0.987808	positive
FvesChr4G00172570	FvesChr2G00222250	0.981608	positive
FvesChr4G00176200	FvesChr2G00222250	0.999709	positive
FvesChr5G00265650	FvesChr2G00222250	0.982207	positive
FvesChr6G00009040	FvesChr2G00222250	0.99422	positive
FvesChr6G00011770	FvesChr2G00222250	0.998762	positive
FvesChr6G00011800	FvesChr2G00222250	0.990466	positive
FvesChr6G00012740	FvesChr2G00222250	0.999749	positive
FvesChr6G00015910	FvesChr2G00222250	0.994679	positive
FvesChr6G00016590	FvesChr2G00222250	0.990993	positive
FvesChr6G00018490	FvesChr2G00222250	0.995199	positive
FvesChr6G00037780	FvesChr2G00222250	0.989406	positive
FvesChr6G00039290	FvesChr2G00222250	0.995411	positive
FvesChr6G00053750	FvesChr2G00222250	0.996655	positive
FvesChr6G00066120	FvesChr2G00222250	0.996939	positive
FvesChr7G00320090	FvesChr2G00222250	0.989042	positive
FvesChr7G00320900	FvesChr2G00222250	0.990207	positive
FvesChr7G00324250	FvesChr2G00222250	0.990873	positive
FvesChr7G00336380	FvesChr2G00222250	0.998737	positive
FvesChr7G00338920	FvesChr2G00222250	0.976689	positive
FvesChr7G00342270	FvesChr2G00222250	0.969424	positive
FvesChr7G00348180	FvesChr2G00222250	0.984538	positive
FvesChr7G00348850	FvesChr2G00222250	0.977772	positive
FvesChr7G00349850	FvesChr2G00222250	0.995299	positive
FvesChr7G00351400	FvesChr2G00222250	0.994299	positive
FvesChr7G00354250	FvesChr2G00222250	0.974691	positive
FvesChr7G00354920	FvesChr2G00222250	0.996811	positive
FvesChr7G00356860	FvesChr2G00222250	0.999405	positive
FLA16	FvesChr2G00222250	0.989208	positive
FvesChr1G00284020	FvesChr2G00223480	0.999673	positive
FvesChr1G00299730	FvesChr2G00223480	0.990873	positive
FvesChr1G00300720	FvesChr2G00223480	0.988052	positive
FvesChr1G00303350	FvesChr2G00223480	0.988543	positive
FvesChr1G00305200	FvesChr2G00223480	0.992487	positive
FvesChr1G00308510	FvesChr2G00223480	0.995278	positive
FvesChr2G00179930	FvesChr2G00223480	0.990709	positive
FvesChr2G00192680	FvesChr2G00223480	0.990279	positive
FvesChr2G00200120	FvesChr2G00223480	0.994081	positive
FvesChr2G00209550	FvesChr2G00223480	0.987203	positive
FvesChr2G00219700	FvesChr2G00223480	0.988243	positive
FvesChr2G00221420	FvesChr2G00223480	0.988283	positive
FvesChr2G00225390	FvesChr2G00223480	0.987608	positive
FvesChr2G00225690	FvesChr2G00223480	0.981971	positive
FvesChr3G00094910	FvesChr2G00223480	0.989618	positive
FvesChr3G00099100	FvesChr2G00223480	0.99113	positive
FvesChr3G00120270	FvesChr2G00223480	0.998873	positive
FvesChr4G00139600	FvesChr2G00223480	0.993675	positive
FvesChr4G00143910	FvesChr2G00223480	0.995544	positive
FvesChr4G00145220	FvesChr2G00223480	0.991127	positive
FvesChr4G00158030	FvesChr2G00223480	0.993877	positive
FvesChr4G00169630	FvesChr2G00223480	0.992081	positive
FvesChr4G00172570	FvesChr2G00223480	0.988009	positive
FvesChr4G00176200	FvesChr2G00223480	0.994342	positive
FvesChr5G00265650	FvesChr2G00223480	0.992532	positive
FvesChr6G00009040	FvesChr2G00223480	0.994704	positive
FvesChr6G00011770	FvesChr2G00223480	0.997451	positive
FvesChr6G00011800	FvesChr2G00223480	0.997045	positive
FvesChr6G00012740	FvesChr2G00223480	0.993218	positive
FvesChr6G00015910	FvesChr2G00223480	0.998235	positive
FvesChr6G00016590	FvesChr2G00223480	0.990546	positive
FvesChr6G00018490	FvesChr2G00223480	0.993371	positive
FvesChr6G00037780	FvesChr2G00223480	0.989445	positive
FvesChr6G00039290	FvesChr2G00223480	0.997382	positive
FvesChr6G00053750	FvesChr2G00223480	0.999527	positive
FvesChr6G00066120	FvesChr2G00223480	0.987518	positive
FvesChr7G00320090	FvesChr2G00223480	0.993729	positive
FvesChr7G00320900	FvesChr2G00223480	0.993996	positive
FvesChr7G00324250	FvesChr2G00223480	0.996215	positive
FvesChr7G00336380	FvesChr2G00223480	0.990132	positive
FvesChr7G00338920	FvesChr2G00223480	0.99038	positive
FvesChr7G00342270	FvesChr2G00223480	0.988614	positive
FvesChr7G00348180	FvesChr2G00223480	0.99224	positive
FvesChr7G00348850	FvesChr2G00223480	0.989759	positive
FvesChr7G00349850	FvesChr2G00223480	0.98851	positive
FvesChr7G00351400	FvesChr2G00223480	0.994197	positive
FvesChr7G00354250	FvesChr2G00223480	0.991577	positive
FvesChr7G00354920	FvesChr2G00223480	0.99036	positive
FvesChr7G00356860	FvesChr2G00223480	0.997847	positive
FLA16	FvesChr2G00223480	0.993589	positive
FvesChr1G00284020	FvesChr3G00120950	0.996505	positive
FvesChr1G00299730	FvesChr3G00120950	0.988799	positive
FvesChr1G00300720	FvesChr3G00120950	0.985756	positive
FvesChr1G00303350	FvesChr3G00120950	0.994399	positive
FvesChr1G00305200	FvesChr3G00120950	0.994782	positive
FvesChr1G00308510	FvesChr3G00120950	0.997681	positive
FvesChr2G00179930	FvesChr3G00120950	0.987864	positive
FvesChr2G00192680	FvesChr3G00120950	0.996219	positive
FvesChr2G00200120	FvesChr3G00120950	0.998009	positive
FvesChr2G00209550	FvesChr3G00120950	0.978173	positive
FvesChr2G00219700	FvesChr3G00120950	0.988163	positive
FvesChr2G00221420	FvesChr3G00120950	0.990478	positive
FvesChr2G00225390	FvesChr3G00120950	0.984745	positive
FvesChr2G00225690	FvesChr3G00120950	0.96699	positive
FvesChr3G00094910	FvesChr3G00120950	0.996086	positive
FvesChr3G00099100	FvesChr3G00120950	0.995048	positive
FvesChr3G00120270	FvesChr3G00120950	0.989732	positive
FvesChr4G00139600	FvesChr3G00120950	0.992527	positive
FvesChr4G00143910	FvesChr3G00120950	0.997636	positive
FvesChr4G00145220	FvesChr3G00120950	0.998695	positive
FvesChr4G00158030	FvesChr3G00120950	0.97988	positive
FvesChr4G00169630	FvesChr3G00120950	0.99218	positive
FvesChr4G00172570	FvesChr3G00120950	0.988564	positive
FvesChr4G00176200	FvesChr3G00120950	0.999446	positive
FvesChr5G00265650	FvesChr3G00120950	0.977152	positive
FvesChr6G00009040	FvesChr3G00120950	0.990976	positive
FvesChr6G00011770	FvesChr3G00120950	0.998325	positive
FvesChr6G00011800	FvesChr3G00120950	0.988907	positive
FvesChr6G00012740	FvesChr3G00120950	0.999081	positive
FvesChr6G00015910	FvesChr3G00120950	0.996066	positive
FvesChr6G00016590	FvesChr3G00120950	0.993515	positive
FvesChr6G00018490	FvesChr3G00120950	0.995833	positive
FvesChr6G00037780	FvesChr3G00120950	0.984382	positive
FvesChr6G00039290	FvesChr3G00120950	0.993095	positive
FvesChr6G00053750	FvesChr3G00120950	0.997178	positive
FvesChr6G00066120	FvesChr3G00120950	0.998284	positive
FvesChr7G00320090	FvesChr3G00120950	0.988259	positive
FvesChr7G00320900	FvesChr3G00120950	0.99442	positive
FvesChr7G00324250	FvesChr3G00120950	0.993337	positive
FvesChr7G00336380	FvesChr3G00120950	0.998436	positive
FvesChr7G00338920	FvesChr3G00120950	0.97847	positive
FvesChr7G00342270	FvesChr3G00120950	0.969424	positive
FvesChr7G00348180	FvesChr3G00120950	0.985024	positive
FvesChr7G00348850	FvesChr3G00120950	0.983227	positive
FvesChr7G00349850	FvesChr3G00120950	0.998439	positive
FvesChr7G00351400	FvesChr3G00120950	0.993093	positive
FvesChr7G00354250	FvesChr3G00120950	0.976732	positive
FvesChr7G00354920	FvesChr3G00120950	0.992758	positive
FvesChr7G00356860	FvesChr3G00120950	0.998638	positive
FLA16	FvesChr3G00120950	0.98909	positive
FvesChr1G00284020	FvesChr6G00061360	0.981419	positive
FvesChr1G00299730	FvesChr6G00061360	0.954506	positive
FvesChr1G00300720	FvesChr6G00061360	0.993425	positive
FvesChr1G00303350	FvesChr6G00061360	0.955025	positive
FvesChr1G00305200	FvesChr6G00061360	0.958203	positive
FvesChr1G00308510	FvesChr6G00061360	0.98484	positive
FvesChr2G00179930	FvesChr6G00061360	0.992763	positive
FvesChr2G00192680	FvesChr6G00061360	0.974077	positive
FvesChr2G00200120	FvesChr6G00061360	0.968399	positive
FvesChr2G00209550	FvesChr6G00061360	0.957781	positive
FvesChr2G00219700	FvesChr6G00061360	0.991764	positive
FvesChr2G00221420	FvesChr6G00061360	0.955498	positive
FvesChr2G00225390	FvesChr6G00061360	0.957233	positive
FvesChr2G00225690	FvesChr6G00061360	0.973053	positive
FvesChr3G00094910	FvesChr6G00061360	0.977084	positive
FvesChr3G00099100	FvesChr6G00061360	0.96269	positive
FvesChr3G00120270	FvesChr6G00061360	0.988163	positive
FvesChr4G00139600	FvesChr6G00061360	0.98904	positive
FvesChr4G00143910	FvesChr6G00061360	0.982119	positive
FvesChr4G00145220	FvesChr6G00061360	0.972568	positive
FvesChr4G00158030	FvesChr6G00061360	0.977569	positive
FvesChr4G00169630	FvesChr6G00061360	0.991228	positive
FvesChr4G00172570	FvesChr6G00061360	0.987623	positive
FvesChr4G00176200	FvesChr6G00061360	0.969461	positive
FvesChr5G00265650	FvesChr6G00061360	0.974834	positive
FvesChr6G00009040	FvesChr6G00061360	0.976251	positive
FvesChr6G00011770	FvesChr6G00061360	0.97351	positive
FvesChr6G00011800	FvesChr6G00061360	0.977618	positive
FvesChr6G00012740	FvesChr6G00061360	0.965351	positive
FvesChr6G00015910	FvesChr6G00061360	0.98879	positive
FvesChr6G00016590	FvesChr6G00061360	0.983331	positive
FvesChr6G00018490	FvesChr6G00061360	0.966791	positive
FvesChr6G00037780	FvesChr6G00061360	0.969452	positive
FvesChr6G00039290	FvesChr6G00061360	0.972215	positive
FvesChr6G00053750	FvesChr6G00061360	0.984904	positive
FvesChr6G00066120	FvesChr6G00061360	0.961142	positive
FvesChr7G00320090	FvesChr6G00061360	0.987098	positive
FvesChr7G00320900	FvesChr6G00061360	0.983426	positive
FvesChr7G00324250	FvesChr6G00061360	0.983026	positive
FvesChr7G00336380	FvesChr6G00061360	0.962047	positive
FvesChr7G00338920	FvesChr6G00061360	0.997812	positive
FvesChr7G00342270	FvesChr6G00061360	0.993541	positive
FvesChr7G00348180	FvesChr6G00061360	0.991985	positive
FvesChr7G00348850	FvesChr6G00061360	0.997844	positive
FvesChr7G00349850	FvesChr6G00061360	0.968352	positive
FvesChr7G00351400	FvesChr6G00061360	0.979989	positive
FvesChr7G00354250	FvesChr6G00061360	0.995143	positive
FvesChr7G00354920	FvesChr6G00061360	0.960582	positive
FvesChr7G00356860	FvesChr6G00061360	0.976279	positive
FLA16	FvesChr6G00061360	0.98786	positive
FvesChr1G00284020	FvesChr7G00356990	0.99665	positive
FvesChr1G00299730	FvesChr7G00356990	0.99898	positive
FvesChr1G00300720	FvesChr7G00356990	0.973427	positive
FvesChr1G00303350	FvesChr7G00356990	0.996453	positive
FvesChr1G00305200	FvesChr7G00356990	0.997427	positive
FvesChr1G00308510	FvesChr7G00356990	0.986754	positive
FvesChr2G00179930	FvesChr7G00356990	0.973512	positive
FvesChr2G00192680	FvesChr7G00356990	0.988283	positive
FvesChr2G00200120	FvesChr7G00356990	0.992706	positive
FvesChr2G00209550	FvesChr7G00356990	0.994981	positive
FvesChr2G00219700	FvesChr7G00356990	0.971054	positive
FvesChr2G00221420	FvesChr7G00356990	0.997137	positive
FvesChr2G00225390	FvesChr7G00356990	0.996261	positive
FvesChr2G00225690	FvesChr7G00356990	0.980783	positive
FvesChr3G00094910	FvesChr7G00356990	0.98475	positive
FvesChr3G00099100	FvesChr7G00356990	0.996624	positive
FvesChr3G00120270	FvesChr7G00356990	0.992892	positive
FvesChr4G00139600	FvesChr7G00356990	0.98011	positive
FvesChr4G00143910	FvesChr7G00356990	0.98747	positive
FvesChr4G00145220	FvesChr7G00356990	0.986154	positive
FvesChr4G00158030	FvesChr7G00356990	0.988882	positive
FvesChr4G00169630	FvesChr7G00356990	0.979545	positive
FvesChr4G00172570	FvesChr7G00356990	0.971253	positive
FvesChr4G00176200	FvesChr7G00356990	0.995403	positive
FvesChr5G00265650	FvesChr7G00356990	0.990561	positive
FvesChr6G00009040	FvesChr7G00356990	0.995568	positive
FvesChr6G00011770	FvesChr7G00356990	0.996547	positive
FvesChr6G00011800	FvesChr7G00356990	0.992945	positive
FvesChr6G00012740	FvesChr7G00356990	0.995752	positive
FvesChr6G00015910	FvesChr7G00356990	0.990765	positive
FvesChr6G00016590	FvesChr7G00356990	0.983459	positive
FvesChr6G00018490	FvesChr7G00356990	0.991808	positive
FvesChr6G00037780	FvesChr7G00356990	0.99291	positive
FvesChr6G00039290	FvesChr7G00356990	0.997262	positive
FvesChr6G00053750	FvesChr7G00356990	0.994121	positive
FvesChr6G00066120	FvesChr7G00356990	0.988906	positive
FvesChr7G00320090	FvesChr7G00356990	0.987956	positive
FvesChr7G00320900	FvesChr7G00356990	0.983177	positive
FvesChr7G00324250	FvesChr7G00356990	0.987061	positive
FvesChr7G00336380	FvesChr7G00356990	0.993309	positive
FvesChr7G00338920	FvesChr7G00356990	0.975155	positive
FvesChr7G00342270	FvesChr7G00356990	0.973125	positive
FvesChr7G00348180	FvesChr7G00356990	0.982588	positive
FvesChr7G00348850	FvesChr7G00356990	0.970879	positive
FvesChr7G00349850	FvesChr7G00356990	0.985586	positive
FvesChr7G00351400	FvesChr7G00356990	0.992338	positive
FvesChr7G00354250	FvesChr7G00356990	0.974948	positive
FvesChr7G00354920	FvesChr7G00356990	0.997202	positive
FvesChr7G00356860	FvesChr7G00356990	0.997148	positive
FLA16	FvesChr7G00356990	0.987049	positive
FvesChr3G00101300	FvesChr1G00283940	0.994806	positive
FLA1	FvesChr1G00283940	0.979192	positive
FLA4	FvesChr1G00283940	0.998375	positive
FvesChr4G00160840	FvesChr1G00283940	0.99495	positive
FLA15	FvesChr1G00283940	0.983873	positive
FLA2	FvesChr1G00283940	0.987606	positive
FLA10	FvesChr1G00283940	0.998469	positive
FvesChr3G00101300	FvesChr2G00222250	0.994064	positive
FLA1	FvesChr2G00222250	0.974029	positive
FLA4	FvesChr2G00222250	0.998368	positive
FvesChr4G00160840	FvesChr2G00222250	0.99464	positive
FLA15	FvesChr2G00222250	0.984388	positive
FLA2	FvesChr2G00222250	0.989007	positive
FLA10	FvesChr2G00222250	0.998717	positive
FvesChr3G00101300	FvesChr2G00223480	0.995946	positive
FLA1	FvesChr2G00223480	0.963881	positive
FLA4	FvesChr2G00223480	0.989543	positive
FvesChr4G00160840	FvesChr2G00223480	0.997698	positive
FLA15	FvesChr2G00223480	0.994825	positive
FLA2	FvesChr2G00223480	0.997177	positive
FLA10	FvesChr2G00223480	0.989173	positive
FvesChr3G00101300	FvesChr3G00120950	0.996136	positive
FLA1	FvesChr3G00120950	0.982958	positive
FLA4	FvesChr3G00120950	0.997083	positive
FvesChr4G00160840	FvesChr3G00120950	0.995953	positive
FLA15	FvesChr3G00120950	0.985171	positive
FLA2	FvesChr3G00120950	0.987024	positive
FLA10	FvesChr3G00120950	0.99711	positive
FvesChr3G00101300	FvesChr6G00061360	0.987373	positive
FLA4	FvesChr6G00061360	0.955102	positive
FvesChr4G00160840	FvesChr6G00061360	0.988337	positive
FLA15	FvesChr6G00061360	0.995375	positive
FLA2	FvesChr6G00061360	0.979968	positive
FLA10	FvesChr6G00061360	0.957146	positive
FvesChr3G00101300	FvesChr7G00356990	0.988386	positive
FLA1	FvesChr7G00356990	0.955026	positive
FLA4	FvesChr7G00356990	0.994863	positive
FvesChr4G00160840	FvesChr7G00356990	0.990558	positive
FLA15	FvesChr7G00356990	0.983325	positive
FLA2	FvesChr7G00356990	0.992494	positive
FLA10	FvesChr7G00356990	0.994922	positive
